# Supplementary material for: Performance Analysis of Single-Well Enhanced Geothermal System for Building Heating
Source: ScientificWorldJournal. 2020 Jul 13;2020:7927052. doi: 10.1155/2020/7927052 (PMC7374231; doi:10.1155/2020/7927052)
Supplement: Supplementary Materials — The raw data used to plot Figures 2, 4, 5, 6, and 7 are provided in the supplementary file. The symbol Q represents the extracted thermal output from DBHE, Tin is the injection water temperature, Tout is the extracted water temperature, and r is the radial distance from the well tube. The symbols V and L, respectively, denote the volume flow rate and the length of multilateral well. . [file 7927052.f1.xls]

## Sheet: Figure.2a
	Simulation			Experiment
Time	Q	Tout	Tin	Q	Tout	Tin
day	kW	℃	℃	kW	℃	℃
6	543.618	20.5901	5	509.261	19.2064	5.99206
7	534.896	20.34	5	508.787	19.4444	6.5873
10	515.313	19.7784	5	543.933	19.5635	6.34921
11	510.155	19.6305	5	456.756	18.9683	5.87302
12	505.806	19.5057	5	467.872	18.9683	5.87302
13	501.333	19.3775	5	491.186	18.8492	5.75397
15	494.283	19.1753	5	459.676	18.8492	5.75397
16	492.169	19.1147	5	471.578	18.8492	5.63492
17	489.02	19.0243	5	489.801	18.8492	5.51587
18	485.857	18.9336	5	439.712	18.7302	5.51587
20	481.564	18.8105	5	479.832	18.8492	5.63492
21	479.343	18.7468	5	468.734	18.4921	5.51587
22	476.958	18.6784	5		18.4921	5.51587
23	474.867	18.6185	5	479.044	18.4921	5.15873
25	471.481	18.5214	5	458.057	18.4921	5.15873
26	469.574	18.4667	5	462.694	18.4921	5.15873
27	467.949	18.4201	5	474.422	18.373	5.15873
28	466.588	18.381	5	468.069	18.254	5.15873
29	465.667	18.3546	5	452.518	18.1349	5.15873
32	461.003	18.2208	5	467.934	17.1825	4.0873
33	460.135	18.1959	5	475.336	17.0635	4.56349
34	458.618	18.1525	5	444.585	17.1825	4.56349
36	456.008	18.0776	5	460.87	17.4206	4.56349
37	455.343	18.0585	5	443.838	17.5397	4.56349
38	454.182	18.0252	5	468.069	17.3016	4.68254
39	453.282	17.9994	5	456.154	17.1825	4.44444
41	450.97	17.9331	5	467.384	17.0635	4.20635
42	450.044	17.9066	5	444.585	17.0635	4.0873
43	449.012	17.877	5	449.274	17.0635	4.0873
44	448.319	17.8571	5	444.71	16.1111	4.0873
46	446.696	17.8105	5	435.168	17.1825	4.0873
47	445.77	17.784	5	478.952	16.2302	3.13492
48	445.139	17.7659	5	452.703	16.9444	4.20635
49	444.348	17.7432	5	440.657	16.1111	4.20635
50	443.797	17.7274	5	461.059	16.1111	3.84921
51	442.742	17.6972	5	440.011	16.7064	3.84921
53	441.258	17.6546	5	439.331	16.4683	3.84921
54	440.317	17.6276	5	454.356	16.1111	3.84921
55	440.447	17.6313	5	451.399	16.1111	3.84921
56	439.319	17.599	5	456.272	16.1111	3.84921
57	438.791	17.5839	5	449.274	16.1111	3.73016
59	437.329	17.5419	5	437.311	16.1111	3.73016
60	436.602	17.5211	5	455.147	16.1111	3.73016
61	436.27	17.5116	5	433.276	15.873	3.61111
63	434.694	17.4664	5	438.943	16.1111	3.61111
64	434.306	17.4552	5	449.707	16.1111	3.73016
65	433.786	17.4403	5	449.274	16.1111	3.73016
66	433.212	17.4239	5	430.734	16.1111	3.73016
68	432.086	17.3916	5	449.274	15.0397	3.61111
69	432.034	17.3901	5	438.399	16.1111	3.61111
70	431.132	17.3642	5	446.345	15.1587	3.61111
71	430.779	17.3541	5	434.165	15.873	3.61111
73	429.179	17.3082	5	439.866	16.1111	3.73016
74	429.082	17.3054	5	449.274	15.873	3.49206
75	428.821	17.2979	5	439.331	15.9921	3.49206
76	428.413	17.2862	5	429.133	15.0397	3.49206
77	427.583	17.2624	5	434.074	16.1111	3.49206
79	426.618	17.2347	5	437.456	15.9921	3.37302
80	426.643	17.2355	5	429.133	16.1111	3.49206
81	425.782	17.2108	5	442.065	16.1111	3.49206
84	424.12	17.1631	5	443.544	16.1111	3.49206
85	424.267	17.1673	5	440.676	16.1111	3.49206
86	423.755	17.1526	5	422.562	17.3016	4.44444
87	422.997	17.1309	5	397.587	18.1349	5.15873
88	423.166	17.1357	5	446.455	16.8254	4.3254
90	422.359	17.1126	5	398.884	17.0635	4.0873
91	421.924	17.1001	5	402.973	16.1111	4.0873
92	422.155	17.1067	5	435.216	16.1111	3.61111
95	420.685	17.0646	5	440.615	16.1111	3.96825
96	420.005	17.0451	5	425.347	16.1111	3.73016
97	419.732	17.0373	5	406.917	16.1111	3.73016
98	419.421	17.0283	5	442.171	16.4683	3.49206
99	418.906	17.0136	5	414.356	16.1111	3.49206
101	418.312	16.9965	5	427.951	16.1111	3.37302
102	418.154	16.992	5	452.8	16.7064	3.49206
103	417.79	16.9816	5	415.213	16.3492	3.49206
104	417.051	16.9604	5	413.188	16.1111	3.49206
106	417.011	16.9592	5	412.003	16.1111	3.61111
107	416.346	16.9401	5	424.803	16.5873	3.49206
108	416.076	16.9324	5	436.277	17.0635	3.61111
110	415.462	16.9148	5	434.281	16.8254	3.61111
111	415.377	16.9124	5	405.501	16.7064	4.0873
112	414.646	16.8914	5	404.672	17.1825	3.61111
113	414.619	16.8906	5	388.795	17.5397	5.27778
114	413.743	16.8655	5	421.234	17.0635	3.49206
116	413.633	16.8624	5	421.054	16.1111	3.49206
117	413.466	16.8576	5	442.171	16.8254	3.61111
118	413.329	16.8536	5	411.029	16.7064	3.84921
119	412.91	16.8416	5	399.204	16.1111	3.49206
120	412.785	16.838	5	411.029	17.0635	3.61111
122	412.211	16.8216	5	421.616	16.1111	3.73016
123	411.921	16.8133	5	413.507	17.0635	3.61111
124	411.757	16.8086	5	393.237	16.1111	3.61111
125	411.28	16.7949	5	390.922	17.5397	3.61111
127	410.561	16.7743	5	406.872	17.0635	3.73016
129	409.979	16.7576	5	428.18	17.0635	3.37302
133	409.264	16.737	5	421.751	17.0635	3.84921
134	409.047	16.7308	5	429.27	17.0635	3.61111
135	408.64	16.7192	5	387.486	17.6587	3.73016
136	408.285	16.709	5	406.611	17.0635	3.73016
138	407.893	16.6977	5	401.995	17.6587	3.61111

## Sheet: Figure.2b
	Rock temperature
r	1st heating season	10th heating season
m	℃	℃
0.3036	47.326	44.339
0.49925	53.951	50.482
0.69491	58.062	54.297
0.89057	61.06	57.079
1.08623	63.422	59.273
1.28189	65.369	61.083
1.47755	67.022	62.622
1.6732	68.456	63.959
1.86886	69.718	65.138
2.06452	70.844	66.19
2.26018	71.855	67.138
2.45584	72.772	68
2.6515	73.607	68.787
2.84715	74.372	69.509
3.04281	75.076	70.176
3.23847	75.725	70.794
3.43413	76.326	71.368
3.62979	76.883	71.902
3.82545	77.4	72.401
4.0211	77.882	72.867
4.21676	78.331	73.304
4.41242	78.749	73.714
4.60808	79.14	74.1
4.80374	79.506	74.462
4.9994	79.846	74.802
5.33269	80.376	75.339
5.66598	80.853	75.827
5.99926	81.278	76.271
6.33255	81.657	76.675
6.66584	81.996	77.044
6.99913	82.298	77.38
7.33242	82.568	77.688
7.66571	82.807	77.971
7.999	83.02	78.23
8.33229	83.208	78.469
8.66558	83.375	78.689
8.99887	83.523	78.893
9.33216	83.653	79.081
9.66545	83.768	79.256
9.99874	83.868	79.419
10.332	83.956	79.572
10.6653	84.033	79.714
10.9986	84.1	79.849
11.3319	84.158	79.975
11.6652	84.209	80.095
11.9985	84.252	80.208
12.3318	84.29	80.316
12.6651	84.323	80.42
12.9983	84.35	80.519
13.3316	84.374	80.613
13.6649	84.395	80.705
13.9982	84.412	80.793
14.3315	84.426	80.878
14.6648	84.439	80.961
14.9981	84.449	81.042
15.3314	84.458	81.12
15.6647	84.465	81.196
15.998	84.472	81.27
16.3312	84.477	81.343
16.6645	84.481	81.413
16.9978	84.484	81.483
17.3311	84.487	81.55
17.6644	84.49	81.617
17.9977	84.492	81.681
18.331	84.493	81.745
18.6643	84.495	81.807
18.9976	84.496	81.868
19.3308	84.497	81.928
19.6641	84.497	81.986
19.9974	84.498	82.043
20.3975	84.498	82.11
20.7975	84.499	82.175
21.1975	84.499	82.239
21.5975	84.499	82.301
21.9976	84.5	82.361
22.3976	84.5	82.42
22.7976	84.5	82.477
23.1977	84.5	82.533
23.5977	84.5	82.587
23.9977	84.5	82.64
24.3978	84.5	82.691
24.7978	84.5	82.741
25.1978	84.5	82.789
25.5979	84.5	82.836
25.9979	84.5	82.882
26.3979	84.5	82.926
26.798	84.5	82.969
27.198	84.5	83.011
27.598	84.5	83.051
27.9981	84.5	83.091
28.3981	84.5	83.129
28.7981	84.5	83.166
29.1982	84.5	83.202
29.5982	84.5	83.236
29.9982	84.5	83.27
30.3983	84.5	83.303
30.7983	84.5	83.334
31.1983	84.5	83.365
31.5984	84.5	83.395
31.9984	84.5	83.423
32.3984	84.5	83.451
32.7985	84.5	83.478
33.1985	84.5	83.504
33.5985	84.5	83.529
33.9986	84.5	83.554
34.3986	84.5	83.577
34.7986	84.5	83.6
35.1987	84.5	83.622
35.5987	84.5	83.643
35.9987	84.5	83.663
36.3988	84.5	83.682
36.7988	84.5	83.701
37.1989	84.5	83.72
37.5989	84.5	83.737
37.9989	84.5	83.754
38.399	84.5	83.77
38.799	84.5	83.785
39.199	84.5	83.8
39.5991	84.5	83.814
39.9991	84.5	83.827
40.3991	84.5	83.84
40.7992	84.5	83.853
41.1992	84.5	83.864
41.5992	84.5	83.875
41.9993	84.5	83.886
42.3993	84.5	83.896
42.7994	84.5	83.905
43.1994	84.5	83.914
43.5994	84.5	83.922
43.9995	84.5	83.929
44.3995	84.5	83.937
44.7995	84.5	83.943
45.1996	84.5	83.949
45.5996	84.5	83.955
45.9996	84.5	83.96
46.3997	84.5	83.964
46.7997	84.5	83.968
47.1997	84.5	83.972
47.5998	84.5	83.975
47.9998	84.5	83.978
48.3999	84.5	83.98
48.7999	84.5	83.981
49.1999	84.5	83.982
49.6	84.5	83.983
50	84.5	83.983
50.5	84.5	83.985
51	84.5	83.987
51.5	84.5	83.989
52	84.5	83.992
52.5	84.5	83.995
53	84.5	83.998
53.5	84.5	84.001
54	84.5	84.004
54.5	84.5	84.007
55	84.5	84.01
55.5	84.5	84.013
56	84.5	84.018
56.5	84.5	84.021
57	84.5	84.024
57.5	84.5	84.027
58	84.5	84.03
58.5	84.5	84.033
59	84.5	84.036
59.5	84.5	84.039
60	84.5	84.042
61	84.5	84.048
62	84.5	84.054
63	84.5	84.06
64	84.5	84.066
65	84.5	84.072
66	84.5	84.078
67	84.5	84.084
68	84.5	84.09
69	84.5	84.096
70	84.5	84.102
72	84.5	84.114
74	84.5	84.126
76	84.5	84.138
78	84.5	84.15
80	84.5	84.162
82	84.5	84.174
84	84.5	84.186
86	84.5	84.198
88	84.5	84.21
90	84.5	84.222
92	84.5	84.234
94	84.5	84.246
96	84.5	84.258
98	84.5	84.27
100	84.5	84.282
102	84.5	84.294
104	84.5	84.306
106	84.5	84.318
108	84.5	84.33
110	84.5	84.342
112	84.5	84.354
114	84.5	84.366
116	84.5	84.378
118	84.5	84.39
120	84.5	84.402
122	84.5	84.414
124	84.5	84.426
126	84.5	84.438
128	84.5	84.45
130	84.5	84.5
135	84.5	84.5
140	84.5	84.5
145	84.5	84.5
150	84.5	84.5
155	84.5	84.5
160	84.5	84.5
170	84.5	84.5
180	84.5	84.5
190	84.5	84.5
200	84.5	84.5
--	--	--
--	--	--
--	--	--
--	--	--
--	--	--
--	--	--
--	--	--
--	--	--
--	--	--
--	--	--
--	--	--
--	--	--
--	--	--
--	--	--
--	--	--
--	--	--
--	--	--
--	--	--
--	--	--
--	--	--
--	--	--
--	--	--
--	--	--
--	--	--
--	--	--
--	--	--
--	--	--
--	--	--
--	--	--
--	--	--
--	--	--
--	--	--
--	--	--
--	--	--
--	--	--
--	--	--
--	--	--
--	--	--
--	--	--
--	--	--
--	--	--
--	--	--
--	--	--
--	--	--
--	--	--
--	--	--
--	--	--
--	--	--
--	--	--
--	--	--
--	--	--
--	--	--
--	--	--
--	--	--
--	--	--
--	--	--
--	--	--
--	--	--
--	--	--
--	--	--
--	--	--
--	--	--
--	--	--
--	--	--
--	--	--
--	--	--
--	--	--
--	--	--
--	--	--
--	--	--
--	--	--
--	--	--
--	--	--
--	--	--
--	--	--
--	--	--
--	--	--
--	--	--
--	--	--
--	--	--
--	--	--
--	--	--
--	--	--
--	--	--
--	--	--
--	--	--
--	--	--
--	--	--
--	--	--
--	--	--
--	--	--
--	--	--
--	--	--
--	--	--
--	--	--
--	--	--
--	--	--
--	--	--
--	--	--
--	--	--
--	--	--
--	--	--
--	--	--
--	--	--
--	--	--
--	--	--
--	--	--
--	--	--
--	--	--
--	--	--
--	--	--
--	--	--
--	--	--
--	--	--
--	--	--
--	--	--
--	--	--
--	--	--
--	--	--
--	--	--
--	--	--
--	--	--
--	--	--
--	--	--
--	--	--
--	--	--
--	--	--
--	--	--
--	--	--
--	--	--
--	--	--
--	--	--
--	--	--
--	--	--
--	--	--
--	--	--
--	--	--
--	--	--
--	--	--
--	--	--
--	--	--
--	--	--
--	--	--
--	--	--
--	--	--
--	--	--
--	--	--
--	--	--
--	--	--
--	--	--
--	--	--
--	--	--
--	--	--

## Sheet: Figure.2c
Time	Q
year	kW
1	448.49
2	436.652
3	429.76
4	425.657
5	422.364
6	419.719
7	417.642
8	415.942
9	414.642
10	413.632

## Sheet: Figure.4 
Time	Q	Tout
year	kW	℃
1	4772.73	86.8182
2	4725.8	86.0137
3	4682.75	85.2757
4	4642.05	84.5779
5	4603.27	83.9133
6	4566.18	83.2773
7	4530.57	82.6668
8	4496.3	82.0795
9	4463.27	81.5132
10	4431.38	80.9665

## Sheet: Figure.5a
	Rock temperature			Rock temperature
	1st	10th		1st	10th
r	DBHE	DBHE	r	SWEGS	SWEGS
m	℃	℃	m	℃	℃
0.3036	47.326	44.339	0.64494	83.593	75.874
0.49925	53.951	50.482	2.03277	83.593	75.874
0.69491	58.062	54.297	7.1663	83.593	75.93
0.89057	61.06	57.079	12.3758	83.593	76.054
1.08623	63.422	59.273	17.7394	83.593	76.261
1.28189	65.369	61.083	20.3603	83.593	76.409
1.47755	67.022	62.622	23.3081	83.593	76.593
1.6732	68.456	63.959	28.9792	83.593	77.047
1.86886	69.718	65.138	30.3869	83.593	77.194
2.06452	70.844	66.19	34.3377	83.595	77.634
2.26018	71.855	67.138	39.3005	83.607	78.324
2.45584	72.772	68	44.0145	83.668	79.148
2.6515	73.607	68.787	50	83.85	80.647
2.84715	74.372	69.509	54.9893	84.406	81.784
3.04281	75.076	70.176	59.9896	84.484	82.565
3.23847	75.725	70.794	64.9899	84.498	83.135
3.43413	76.326	71.368	69.9903	84.5	83.553
3.62979	76.883	71.902	74.9906	84.5	83.855
3.82545	77.4	72.401	79.991	84.5	84.068
4.0211	77.882	72.867	84.9913	84.5	84.216
4.21676	78.331	73.304	89.9917	84.5	84.317
4.41242	78.749	73.714	94.992	84.5	84.384
4.60808	79.14	74.1	99.9924	84.5	84.428
4.80374	79.506	74.462	104.993	84.5	84.456
4.9994	79.846	74.802	109.993	84.5	84.474
5.33269	80.376	75.339	114.993	84.5	84.485
5.66598	80.853	75.827	119.994	84.5	84.491
5.99926	81.278	76.271	124.994	84.5	84.495
6.33255	81.657	76.675	129.995	84.5	84.497
6.66584	81.996	77.044	134.995	84.5	84.499
6.99913	82.298	77.38	139.995	84.5	84.499
7.33242	82.568	77.688	144.996	84.5	84.499
7.66571	82.807	77.971	149.996	84.5	84.5
7.999	83.02	78.23	154.997	84.5	84.5
8.33229	83.208	78.469	159.997	84.5	84.5
8.66558	83.375	78.689	164.997	84.5	84.5
8.99887	83.523	78.893	169.998	84.5	84.5
9.33216	83.653	79.081	174.998	84.5	84.5
9.66545	83.768	79.256	179.998	84.5	84.5
9.99874	83.868	79.419	184.999	84.5	84.5
10.332	83.956	79.572	189.999	84.5	84.5
10.6653	84.033	79.714	195	84.5	84.5
10.9986	84.1	79.849	200	84.5	84.5
11.3319	84.158	79.975	--	--
11.6652	84.209	80.095	--	--
11.9985	84.252	80.208
12.3318	84.29	80.316
12.6651	84.323	80.42
12.9983	84.35	80.519
13.3316	84.374	80.613
13.6649	84.395	80.705
13.9982	84.412	80.793
14.3315	84.426	80.878
14.6648	84.439	80.961
14.9981	84.449	81.042
15.3314	84.458	81.12
15.6647	84.465	81.196
15.998	84.472	81.27
16.3312	84.477	81.343
16.6645	84.481	81.413
16.9978	84.484	81.483
17.3311	84.487	81.55
17.6644	84.49	81.617
17.9977	84.492	81.681
18.331	84.493	81.745
18.6643	84.495	81.807
18.9976	84.496	81.868
19.3308	84.497	81.928
19.6641	84.497	81.986
19.9974	84.498	82.043
20.3975	84.498	82.11
20.7975	84.499	82.175
21.1975	84.499	82.239
21.5975	84.499	82.301
21.9976	84.5	82.361
22.3976	84.5	82.42
22.7976	84.5	82.477
23.1977	84.5	82.533
23.5977	84.5	82.587
23.9977	84.5	82.64
24.3978	84.5	82.691
24.7978	84.5	82.741
25.1978	84.5	82.789
25.5979	84.5	82.836
25.9979	84.5	82.882
26.3979	84.5	82.926
26.798	84.5	82.969
27.198	84.5	83.011
27.598	84.5	83.051
27.9981	84.5	83.091
28.3981	84.5	83.129
28.7981	84.5	83.166
29.1982	84.5	83.202
29.5982	84.5	83.236
29.9982	84.5	83.27
30.3983	84.5	83.303
30.7983	84.5	83.334
31.1983	84.5	83.365
31.5984	84.5	83.395
31.9984	84.5	83.423
32.3984	84.5	83.451
32.7985	84.5	83.478
33.1985	84.5	83.504
33.5985	84.5	83.529
33.9986	84.5	83.554
34.3986	84.5	83.577
34.7986	84.5	83.6
35.1987	84.5	83.622
35.5987	84.5	83.643
35.9987	84.5	83.663
36.3988	84.5	83.682
36.7988	84.5	83.701
37.1989	84.5	83.72
37.5989	84.5	83.737
37.9989	84.5	83.754
38.399	84.5	83.77
38.799	84.5	83.785
39.199	84.5	83.8
39.5991	84.5	83.814
39.9991	84.5	83.827
40.3991	84.5	83.84
40.7992	84.5	83.853
41.1992	84.5	83.864
41.5992	84.5	83.875
41.9993	84.5	83.886
42.3993	84.5	83.896
42.7994	84.5	83.905
43.1994	84.5	83.914
43.5994	84.5	83.922
43.9995	84.5	83.929
44.3995	84.5	83.937
44.7995	84.5	83.943
45.1996	84.5	83.949
45.5996	84.5	83.955
45.9996	84.5	83.96
46.3997	84.5	83.964
46.7997	84.5	83.968
47.1997	84.5	83.972
47.5998	84.5	83.975
47.9998	84.5	83.978
48.3999	84.5	83.98
48.7999	84.5	83.981
49.1999	84.5	83.982
49.6	84.5	83.983
50	84.5	83.983
50.5	84.5	83.985
51	84.5	83.987
51.5	84.5	83.989
52	84.5	83.992
52.5	84.5	83.995
53	84.5	83.998
53.5	84.5	84.001
54	84.5	84.004
54.5	84.5	84.007
55	84.5	84.01
55.5	84.5	84.013
56	84.5	84.018
56.5	84.5	84.021
57	84.5	84.024
57.5	84.5	84.027
58	84.5	84.03
58.5	84.5	84.033
59	84.5	84.036
59.5	84.5	84.039
60	84.5	84.042
61	84.5	84.048
62	84.5	84.054
63	84.5	84.06
64	84.5	84.066
65	84.5	84.072
66	84.5	84.078
67	84.5	84.084
68	84.5	84.09
69	84.5	84.096
70	84.5	84.102
72	84.5	84.114
74	84.5	84.126
76	84.5	84.138
78	84.5	84.15
80	84.5	84.162
82	84.5	84.174
84	84.5	84.186
86	84.5	84.198
88	84.5	84.21
90	84.5	84.222
92	84.5	84.234
94	84.5	84.246
96	84.5	84.258
98	84.5	84.27
100	84.5	84.282
102	84.5	84.294
104	84.5	84.306
106	84.5	84.318
108	84.5	84.33
110	84.5	84.342
112	84.5	84.354
114	84.5	84.366
116	84.5	84.378
118	84.5	84.39
120	84.5	84.402
122	84.5	84.414
124	84.5	84.426
126	84.5	84.438
128	84.5	84.45
130	84.5	84.5
135	84.5	84.5
140	84.5	84.5
145	84.5	84.5
150	84.5	84.5
155	84.5	84.5
160	84.5	84.5
170	84.5	84.5
180	84.5	84.5
190	84.5	84.5
200	84.5	84.5
--
--
--
--
--
--
--
--
--
--
--
--
--
--
--
--
--
--
--
--
--
--
--
--
--
--
--
--
--
--
--
--
--
--
--
--
--
--
--
--
--
--
--
--
--
--
--
--
--
--
--
--
--
--
--
--
--
--
--
--
--
--
--
--
--
--
--
--
--
--
--
--
--
--
--
--
--
--
--
--
--
--
--
--
--
--
--
--
--
--
--
--
--
--
--
--
--
--
--
--
--
--
--
--
--
--
--
--
--
--
--
--
--
--
--
--
--
--
--
--
--
--
--
--
--
--
--
--
--
--
--
--
--
--
--
--
--
--
--
--
--
--
--
--
--
--
--
--
--
--
--
--
--

## Sheet: Figure.5b
	Rock temperature
r	2300m	2400m	2500m
m	℃	℃	℃
200	78.94	81.72	84.5
195	78.94	81.72	84.5
189.999	78.94	81.72	84.5
184.999	78.94	81.72	84.5
179.998	78.94	81.72	84.5
174.998	78.94	81.72	84.5
169.998	78.94	81.72	84.5
164.997	78.94	81.72	84.5
159.997	78.94	81.72	84.5
154.996	78.94	81.72	84.5
149.996	78.94	81.72	84.5
144.996	78.94	81.72	84.499
139.995	78.939	81.719	84.499
134.995	78.939	81.719	84.499
129.995	78.937	81.717	84.497
124.994	78.934	81.715	84.495
119.994	78.929	81.711	84.491
114.993	78.92	81.705	84.485
109.993	78.903	81.694	84.474
104.993	78.87	81.676	84.456
99.9923	78.809	81.648	84.428
94.9919	78.698	81.604	84.384
89.9916	78.493	81.534	84.317
84.9912	78.127	81.428	84.216
79.9908	77.487	81.263	84.068
74.9905	76.403	81.001	83.855
69.9901	74.633	80.57	83.553
64.9898	71.861	79.831	83.135
59.9895	67.718	78.497	82.565
54.9892	61.717	75.859	81.784
49.9889	53.029	69.997	80.647
44.0131	40.808	60.237	79.148
39.2986	33.122	53.764	78.324
34.3352	26.267	47.538	77.634
30.4138	21.76	43.054	77.194
28.9749	20.211	41.515	77.047
23.3026	15.445	36.245	76.593
20.4013	13.563	33.919	76.409
17.7357	12.006	31.999	76.261
12.3729	9.911	29.146	76.054
7.16467	8.685	27.352	75.93
2.03072	8.14	26.516	75.874

## Sheet: Figure.6
	V=50m3/h	V=70m3/h	V=50m3/h
	Tin=20℃	Tin=5℃	Tin=6℃
Time	Q	Q	Q
hour	kW	kW	kW
1	3920.6	6713.84	4795.6
2	3920.6	6713.84	4795.6
3	3920.59	6713.82	4795.59
4	3920.58	6713.81	4795.58
5	3920.58	6713.79	4795.58
6	3920.57	6713.77	4795.57
7	3920.56	6713.75	4795.56
8	3920.55	6713.74	4795.55
9	3920.54	6713.72	4795.54
10	3920.53	6713.7	4795.53
11	3920.52	6713.68	4795.52
12	3920.51	6713.67	4795.51
13	3920.5	6713.65	4795.5
14	3920.49	6713.63	4795.49
15	3920.48	6713.61	4795.48
16	3920.47	6713.59	4795.47
17	3920.46	6713.58	4795.46
18	3920.45	6713.56	4795.45
19	3920.45	6713.54	4795.45
20	3920.43	6713.52	4795.43
21	3920.43	6713.5	4795.43
22	3920.42	6713.49	4795.42
23	3920.41	6713.47	4795.41
24	3920.4	6713.45	4795.4
25	3920.39	6713.43	4795.39
26	3920.38	6713.41	4795.38
27	3920.37	6713.4	4795.37
28	3920.36	6713.38	4795.36
29	3920.35	6713.36	4795.35
30	3920.34	6713.34	4795.34
31	3920.33	6713.32	4795.33
32	3920.32	6713.3	4795.32
33	3920.31	6713.29	4795.31
34	3920.3	6713.27	4795.3
35	3920.29	6713.25	4795.29
36	3920.28	6713.23	4795.28
37	3920.27	6713.21	4795.27
38	3920.26	6713.19	4795.26
39	3920.25	6713.18	4795.25
40	3920.24	6713.16	4795.24
41	3920.24	6713.14	4795.24
42	3920.22	6713.12	4795.22
43	3920.22	6713.1	4795.22
44	3920.21	6713.09	4795.21
45	3920.2	6713.07	4795.2
46	3920.19	6713.05	4795.19
47	3920.18	6713.03	4795.18
48	3920.17	6713.01	4795.17
49	3920.16	6712.99	4795.16
50	3920.15	6712.97	4795.15
51	3920.14	6712.95	4795.14
52	3920.13	6712.94	4795.13
53	3920.12	6712.92	4795.12
54	3920.11	6712.9	4795.11
55	3920.1	6712.88	4795.1
56	3920.09	6712.86	4795.09
57	3920.08	6712.84	4795.08
58	3920.07	6712.82	4795.07
59	3920.06	6712.8	4795.06
60	3920.05	6712.78	4795.05
61	3920.04	6712.76	4795.04
62	3920.03	6712.75	4795.03
63	3920.02	6712.73	4795.02
64	3920.01	6712.71	4795.01
65	3920	6712.69	4795
66	3919.99	6712.67	4794.99
67	3919.98	6712.65	4794.98
68	3919.97	6712.63	4794.97
69	3919.96	6712.61	4794.96
70	3919.95	6712.59	4794.95
71	3919.94	6712.57	4794.94
72	3919.93	6712.55	4794.93
73	3919.92	6712.53	4794.92
74	3919.91	6712.51	4794.91
75	3919.9	6712.49	4794.9
76	3919.89	6712.47	4794.89
77	3919.88	6712.46	4794.88
78	3919.87	6712.44	4794.87
79	3919.86	6712.42	4794.86
80	3919.85	6712.4	4794.85
81	3919.84	6712.38	4794.84
82	3919.83	6712.36	4794.83
83	3919.82	6712.34	4794.82
84	3919.81	6712.32	4794.81
85	3919.8	6712.3	4794.8
86	3919.79	6712.28	4794.79
87	3919.78	6712.26	4794.78
88	3919.77	6712.24	4794.77
89	3919.76	6712.22	4794.76
90	3919.75	6712.2	4794.75
91	3919.74	6712.18	4794.74
92	3919.73	6712.16	4794.73
93	3919.72	6712.14	4794.72
94	3919.71	6712.12	4794.71
95	3919.7	6712.1	4794.7
96	3919.69	6712.08	4794.69
97	3919.68	6712.06	4794.68
98	3919.67	6712.04	4794.67
99	3919.66	6712.02	4794.66
100	3919.65	6712	4794.65
101	3919.64	6711.98	4794.64
102	3919.63	6711.96	4794.63
103	3919.62	6711.94	4794.62
104	3919.61	6711.92	4794.61
105	3919.6	6711.9	4794.6
106	3919.59	6711.88	4794.59
107	3919.58	6711.86	4794.58
108	3919.57	6711.84	4794.57
109	3919.56	6711.82	4794.56
110	3919.55	6711.8	4794.55
111	3919.54	6711.78	4794.54
112	3919.53	6711.76	4794.53
113	3919.51	6711.74	4794.51
114	3919.51	6711.72	4794.51
115	3919.49	6711.7	4794.49
116	3919.48	6711.68	4794.48
117	3919.47	6711.66	4794.47
118	3919.46	6711.64	4794.46
119	3919.45	6711.62	4794.45
120	3919.44	6711.59	4794.44
121	3919.43	6711.57	4794.43
122	3919.42	6711.55	4794.42
123	3919.41	6711.54	4794.41
124	3919.4	6711.51	4794.4
125	3919.39	6711.49	4794.39
126	3919.38	6711.47	4794.38
127	3919.37	6711.45	4794.37
128	3919.36	6711.43	4794.36
129	3919.35	6711.41	4794.35
130	3919.34	6711.39	4794.34
131	3919.33	6711.37	4794.33
132	3919.32	6711.35	4794.32
133	3919.31	6711.33	4794.31
134	3919.3	6711.31	4794.3
135	3919.29	6711.29	4794.29
136	3919.28	6711.26	4794.28
137	3919.27	6711.24	4794.27
138	3919.25	6711.22	4794.25
139	3919.24	6711.2	4794.24
140	3919.23	6711.18	4794.23
141	3919.22	6711.16	4794.22
142	3919.21	6711.14	4794.21
143	3919.2	6711.12	4794.2
144	3919.19	6711.1	4794.19
145	3919.18	6711.07	4794.18
146	3919.17	6711.05	4794.17
147	3919.16	6711.03	4794.16
148	3919.15	6711.01	4794.15
149	3919.14	6710.99	4794.14
150	3919.13	6710.97	4794.13
151	3919.12	6710.95	4794.12
152	3919.1	6710.93	4794.1
153	3919.09	6710.9	4794.09
154	3919.08	6710.88	4794.08
155	3919.07	6710.86	4794.07
156	3919.06	6710.84	4794.06
157	3919.05	6710.82	4794.05
158	3919.04	6710.8	4794.04
159	3919.03	6710.78	4794.03
160	3919.02	6710.75	4794.02
161	3919.01	6710.74	4794.01
162	3919	6710.71	4794
163	3918.99	6710.69	4793.99
164	3918.98	6710.67	4793.98
165	3918.97	6710.65	4793.97
166	3918.96	6710.63	4793.96
167	3918.94	6710.61	4793.94
168	3918.93	6710.58	4793.93
169	3918.92	6710.56	4793.92
170	3918.91	6710.54	4793.91
171	3918.9	6710.52	4793.9
172	3918.89	6710.5	4793.89
173	3918.88	6710.48	4793.88
174	3918.87	6710.45	4793.87
175	3918.86	6710.43	4793.86
176	3918.85	6710.41	4793.85
177	3918.84	6710.39	4793.84
178	3918.83	6710.37	4793.83
179	3918.81	6710.34	4793.81
180	3918.8	6710.32	4793.8
181	3918.79	6710.3	4793.79
182	3918.78	6710.28	4793.78
183	3918.77	6710.26	4793.77
184	3918.76	6710.23	4793.76
185	3918.75	6710.21	4793.75
186	3918.74	6710.19	4793.74
187	3918.73	6710.17	4793.73
188	3918.72	6710.15	4793.72
189	3918.71	6710.12	4793.71
190	3918.7	6710.1	4793.7
191	3918.68	6710.08	4793.68
192	3918.67	6710.06	4793.67
193	3918.66	6710.03	4793.66
194	3918.65	6710.01	4793.65
195	3918.64	6709.99	4793.64
196	3918.63	6709.97	4793.63
197	3918.62	6709.95	4793.62
198	3918.61	6709.93	4793.61
199	3918.6	6709.9	4793.6
200	3918.59	6709.88	4793.59
201	3918.57	6709.86	4793.57
202	3918.56	6709.84	4793.56
203	3918.55	6709.81	4793.55
204	3918.54	6709.79	4793.54
205	3918.53	6709.77	4793.53
206	3918.52	6709.75	4793.52
207	3918.51	6709.72	4793.51
208	3918.5	6709.7	4793.5
209	3918.49	6709.68	4793.49
210	3918.47	6709.66	4793.47
211	3918.46	6709.63	4793.46
212	3918.45	6709.61	4793.45
213	3918.44	6709.59	4793.44
214	3918.43	6709.57	4793.43
215	3918.42	6709.54	4793.42
216	3918.41	6709.52	4793.41
217	3918.4	6709.5	4793.4
218	3918.38	6709.47	4793.38
219	3918.37	6709.45	4793.37
220	3918.36	6709.43	4793.36
221	3918.35	6709.41	4793.35
222	3918.34	6709.38	4793.34
223	3918.33	6709.36	4793.33
224	3918.32	6709.34	4793.32
225	3918.31	6709.32	4793.31
226	3918.29	6709.29	4793.29
227	3918.28	6709.27	4793.28
228	3918.27	6709.25	4793.27
229	3918.26	6709.22	4793.26
230	3918.25	6709.2	4793.25
231	3918.24	6709.18	4793.24
232	3918.23	6709.15	4793.23
233	3918.21	6709.13	4793.21
234	3918.2	6709.11	4793.2
235	3918.19	6709.09	4793.19
236	3918.18	6709.06	4793.18
237	3918.17	6709.04	4793.17
238	3918.16	6709.02	4793.16
239	3918.15	6709	4793.15
240	3918.14	6708.97	4793.14
241	3918.13	6708.95	4793.13
242	3918.11	6708.93	4793.11
243	3918.1	6708.9	4793.1
244	3918.09	6708.88	4793.09
245	3918.08	6708.86	4793.08
246	3918.07	6708.83	4793.07
247	3918.06	6708.81	4793.06
248	3918.05	6708.79	4793.05
249	3918.03	6708.76	4793.03
250	3918.02	6708.74	4793.02
251	3918.01	6708.72	4793.01
252	3918	6708.69	4793
253	3917.99	6708.67	4792.99
254	3917.98	6708.65	4792.98
255	3917.97	6708.62	4792.97
256	3917.95	6708.6	4792.95
257	3917.94	6708.58	4792.94
258	3917.93	6708.55	4792.93
259	3917.92	6708.53	4792.92
260	3917.91	6708.51	4792.91
261	3917.9	6708.48	4792.9
262	3917.89	6708.46	4792.89
263	3917.87	6708.43	4792.87
264	3917.86	6708.41	4792.86
265	3917.85	6708.39	4792.85
266	3917.84	6708.36	4792.84
267	3917.83	6708.34	4792.83
268	3917.82	6708.32	4792.82
269	3917.8	6708.29	4792.8
270	3917.79	6708.27	4792.79
271	3917.78	6708.25	4792.78
272	3917.77	6708.22	4792.77
273	3917.76	6708.2	4792.76
274	3917.75	6708.18	4792.75
275	3917.73	6708.15	4792.73
276	3917.72	6708.13	4792.72
277	3917.71	6708.1	4792.71
278	3917.7	6708.08	4792.7
279	3917.69	6708.06	4792.69
280	3917.68	6708.03	4792.68
281	3917.66	6708.01	4792.66
282	3917.65	6707.99	4792.65
283	3917.64	6707.96	4792.64
284	3917.63	6707.94	4792.63
285	3917.62	6707.91	4792.62
286	3917.61	6707.89	4792.61
287	3917.6	6707.87	4792.6
288	3917.58	6707.84	4792.58
289	3917.57	6707.82	4792.57
290	3917.56	6707.79	4792.56
291	3917.55	6707.77	4792.55
292	3917.54	6707.75	4792.54
293	3917.52	6707.72	4792.52
294	3917.51	6707.7	4792.51
295	3917.5	6707.67	4792.5
296	3917.49	6707.65	4792.49
297	3917.48	6707.62	4792.48
298	3917.47	6707.6	4792.47
299	3917.45	6707.58	4792.45
300	3917.44	6707.55	4792.44
301	3917.43	6707.53	4792.43
302	3917.42	6707.51	4792.42
303	3917.41	6707.48	4792.41
304	3917.39	6707.46	4792.39
305	3917.38	6707.43	4792.38
306	3917.37	6707.41	4792.37
307	3917.36	6707.38	4792.36
308	3917.35	6707.36	4792.35
309	3917.34	6707.34	4792.34
310	3917.32	6707.31	4792.32
311	3917.31	6707.29	4792.31
312	3917.3	6707.26	4792.3
313	3917.29	6707.24	4792.29
314	3917.28	6707.21	4792.28
315	3917.26	6707.19	4792.26
316	3917.25	6707.16	4792.25
317	3917.24	6707.14	4792.24
318	3917.23	6707.12	4792.23
319	3917.22	6707.09	4792.22
320	3917.21	6707.07	4792.21
321	3917.19	6707.04	4792.19
322	3917.18	6707.02	4792.18
323	3917.17	6706.99	4792.17
324	3917.16	6706.97	4792.16
325	3917.14	6706.94	4792.14
326	3917.13	6706.92	4792.13
327	3917.12	6706.89	4792.12
328	3917.11	6706.87	4792.11
329	3917.1	6706.84	4792.1
330	3917.09	6706.82	4792.09
331	3917.07	6706.79	4792.07
332	3917.06	6706.77	4792.06
333	3917.05	6706.75	4792.05
334	3917.04	6706.72	4792.04
335	3917.03	6706.7	4792.03
336	3917.01	6706.67	4792.01
337	3917	6706.65	4792
338	3916.99	6706.62	4791.99
339	3916.98	6706.6	4791.98
340	3916.97	6706.57	4791.97
341	3916.95	6706.55	4791.95
342	3916.94	6706.52	4791.94
343	3916.93	6706.5	4791.93
344	3916.92	6706.47	4791.92
345	3916.9	6706.45	4791.9
346	3916.89	6706.42	4791.89
347	3916.88	6706.4	4791.88
348	3916.87	6706.37	4791.87
349	3916.86	6706.35	4791.86
350	3916.85	6706.32	4791.85
351	3916.83	6706.3	4791.83
352	3916.82	6706.27	4791.82
353	3916.81	6706.25	4791.81
354	3916.8	6706.22	4791.8
355	3916.78	6706.2	4791.78
356	3916.77	6706.17	4791.77
357	3916.76	6706.15	4791.76
358	3916.75	6706.12	4791.75
359	3916.74	6706.1	4791.74
360	3916.72	6706.07	4791.72
361	3916.71	6706.05	4791.71
362	3916.7	6706.02	4791.7
363	3916.69	6706	4791.69
364	3916.67	6705.97	4791.67
365	3916.66	6705.95	4791.66
366	3916.65	6705.92	4791.65
367	3916.64	6705.9	4791.64
368	3916.63	6705.87	4791.63
369	3916.61	6705.85	4791.61
370	3916.6	6705.82	4791.6
371	3916.59	6705.8	4791.59
372	3916.58	6705.77	4791.58
373	3916.56	6705.75	4791.56
374	3916.55	6705.72	4791.55
375	3916.54	6705.7	4791.54
376	3916.53	6705.67	4791.53
377	3916.52	6705.65	4791.52
378	3916.5	6705.62	4791.5
379	3916.49	6705.6	4791.49
380	3916.48	6705.57	4791.48
381	3916.47	6705.54	4791.47
382	3916.45	6705.52	4791.45
383	3916.44	6705.49	4791.44
384	3916.43	6705.47	4791.43
385	3916.42	6705.44	4791.42
386	3916.41	6705.42	4791.41
387	3916.39	6705.39	4791.39
388	3916.38	6705.37	4791.38
389	3916.37	6705.34	4791.37
390	3916.36	6705.31	4791.36
391	3916.34	6705.29	4791.34
392	3916.33	6705.26	4791.33
393	3916.32	6705.24	4791.32
394	3916.31	6705.21	4791.31
395	3916.29	6705.19	4791.29
396	3916.28	6705.16	4791.28
397	3916.27	6705.14	4791.27
398	3916.26	6705.11	4791.26
399	3916.24	6705.09	4791.24
400	3916.23	6705.06	4791.23
401	3916.22	6705.03	4791.22
402	3916.21	6705.01	4791.21
403	3916.19	6704.98	4791.19
404	3916.18	6704.96	4791.18
405	3916.17	6704.93	4791.17
406	3916.16	6704.91	4791.16
407	3916.15	6704.88	4791.15
408	3916.13	6704.85	4791.13
409	3916.12	6704.83	4791.12
410	3916.11	6704.8	4791.11
411	3916.1	6704.78	4791.1
412	3916.08	6704.75	4791.08
413	3916.07	6704.73	4791.07
414	3916.06	6704.7	4791.06
415	3916.05	6704.67	4791.05
416	3916.03	6704.65	4791.03
417	3916.02	6704.62	4791.02
418	3916.01	6704.6	4791.01
419	3915.99	6704.57	4790.99
420	3915.98	6704.54	4790.98
421	3915.97	6704.52	4790.97
422	3915.96	6704.49	4790.96
423	3915.95	6704.47	4790.95
424	3915.93	6704.44	4790.93
425	3915.92	6704.41	4790.92
426	3915.91	6704.39	4790.91
427	3915.9	6704.36	4790.9
428	3915.88	6704.34	4790.88
429	3915.87	6704.31	4790.87
430	3915.86	6704.29	4790.86
431	3915.85	6704.26	4790.85
432	3915.83	6704.23	4790.83
433	3915.82	6704.21	4790.82
434	3915.81	6704.18	4790.81
435	3915.8	6704.15	4790.8
436	3915.78	6704.13	4790.78
437	3915.77	6704.1	4790.77
438	3915.76	6704.08	4790.76
439	3915.74	6704.05	4790.74
440	3915.73	6704.02	4790.73
441	3915.72	6704	4790.72
442	3915.71	6703.97	4790.71
443	3915.69	6703.95	4790.69
444	3915.68	6703.92	4790.68
445	3915.67	6703.89	4790.67
446	3915.66	6703.87	4790.66
447	3915.64	6703.84	4790.64
448	3915.63	6703.81	4790.63
449	3915.62	6703.79	4790.62
450	3915.61	6703.76	4790.61
451	3915.59	6703.73	4790.59
452	3915.58	6703.71	4790.58
453	3915.57	6703.68	4790.57
454	3915.56	6703.66	4790.56
455	3915.54	6703.63	4790.54
456	3915.53	6703.6	4790.53
457	3915.52	6703.58	4790.52
458	3915.5	6703.55	4790.5
459	3915.49	6703.52	4790.49
460	3915.48	6703.5	4790.48
461	3915.47	6703.47	4790.47
462	3915.45	6703.45	4790.45
463	3915.44	6703.42	4790.44
464	3915.43	6703.39	4790.43
465	3915.41	6703.37	4790.41
466	3915.4	6703.34	4790.4
467	3915.39	6703.31	4790.39
468	3915.38	6703.29	4790.38
469	3915.36	6703.26	4790.36
470	3915.35	6703.23	4790.35
471	3915.34	6703.21	4790.34
472	3915.33	6703.18	4790.33
473	3915.31	6703.15	4790.31
474	3915.3	6703.13	4790.3
475	3915.29	6703.1	4790.29
476	3915.27	6703.07	4790.27
477	3915.26	6703.05	4790.26
478	3915.25	6703.02	4790.25
479	3915.24	6702.99	4790.24
480	3915.22	6702.97	4790.22
481	3915.21	6702.94	4790.21
482	3915.2	6702.91	4790.2
483	3915.18	6702.89	4790.18
484	3915.17	6702.86	4790.17
485	3915.16	6702.83	4790.16
486	3915.15	6702.81	4790.15
487	3915.13	6702.78	4790.13
488	3915.12	6702.75	4790.12
489	3915.11	6702.73	4790.11
490	3915.09	6702.7	4790.09
491	3915.08	6702.68	4790.08
492	3915.07	6702.65	4790.07
493	3915.05	6702.62	4790.05
494	3915.04	6702.6	4790.04
495	3915.03	6702.57	4790.03
496	3915.02	6702.54	4790.02
497	3915	6702.52	4790
498	3914.99	6702.49	4789.99
499	3914.98	6702.46	4789.98
500	3914.97	6702.44	4789.97
501	3914.95	6702.41	4789.95
502	3914.94	6702.38	4789.94
503	3914.93	6702.35	4789.93
504	3914.91	6702.33	4789.91
505	3914.9	6702.3	4789.9
506	3914.89	6702.27	4789.89
507	3914.88	6702.25	4789.88
508	3914.86	6702.22	4789.86
509	3914.85	6702.19	4789.85
510	3914.84	6702.17	4789.84
511	3914.82	6702.14	4789.82
512	3914.81	6702.11	4789.81
513	3914.8	6702.08	4789.8
514	3914.78	6702.06	4789.78
515	3914.77	6702.03	4789.77
516	3914.76	6702	4789.76
517	3914.75	6701.98	4789.75
518	3914.73	6701.95	4789.73
519	3914.72	6701.92	4789.72
520	3914.71	6701.9	4789.71
521	3914.69	6701.87	4789.69
522	3914.68	6701.84	4789.68
523	3914.67	6701.82	4789.67
524	3914.65	6701.79	4789.65
525	3914.64	6701.76	4789.64
526	3914.63	6701.74	4789.63
527	3914.62	6701.71	4789.62
528	3914.6	6701.68	4789.6
529	3914.59	6701.65	4789.59
530	3914.58	6701.63	4789.58
531	3914.56	6701.6	4789.56
532	3914.55	6701.57	4789.55
533	3914.54	6701.55	4789.54
534	3914.52	6701.52	4789.52
535	3914.51	6701.49	4789.51
536	3914.5	6701.46	4789.5
537	3914.48	6701.44	4789.48
538	3914.47	6701.41	4789.47
539	3914.46	6701.38	4789.46
540	3914.44	6701.35	4789.44
541	3914.43	6701.33	4789.43
542	3914.42	6701.3	4789.42
543	3914.41	6701.27	4789.41
544	3914.39	6701.25	4789.39
545	3914.38	6701.22	4789.38
546	3914.37	6701.19	4789.37
547	3914.35	6701.16	4789.35
548	3914.34	6701.14	4789.34
549	3914.33	6701.11	4789.33
550	3914.31	6701.08	4789.31
551	3914.3	6701.06	4789.3
552	3914.29	6701.03	4789.29
553	3914.27	6701	4789.27
554	3914.26	6700.97	4789.26
555	3914.25	6700.95	4789.25
556	3914.23	6700.92	4789.23
557	3914.22	6700.89	4789.22
558	3914.21	6700.86	4789.21
559	3914.2	6700.84	4789.2
560	3914.18	6700.81	4789.18
561	3914.17	6700.78	4789.17
562	3914.16	6700.76	4789.16
563	3914.14	6700.73	4789.14
564	3914.13	6700.7	4789.13
565	3914.12	6700.67	4789.12
566	3914.1	6700.65	4789.1
567	3914.09	6700.62	4789.09
568	3914.08	6700.59	4789.08
569	3914.06	6700.56	4789.06
570	3914.05	6700.54	4789.05
571	3914.04	6700.51	4789.04
572	3914.02	6700.48	4789.02
573	3914.01	6700.45	4789.01
574	3914	6700.43	4789
575	3913.98	6700.4	4788.98
576	3913.97	6700.37	4788.97
577	3913.96	6700.34	4788.96
578	3913.94	6700.31	4788.94
579	3913.93	6700.29	4788.93
580	3913.92	6700.26	4788.92
581	3913.9	6700.23	4788.9
582	3913.89	6700.21	4788.89
583	3913.88	6700.18	4788.88
584	3913.86	6700.15	4788.86
585	3913.85	6700.12	4788.85
586	3913.84	6700.1	4788.84
587	3913.82	6700.07	4788.82
588	3913.81	6700.04	4788.81
589	3913.8	6700.01	4788.8
590	3913.78	6699.99	4788.78
591	3913.77	6699.96	4788.77
592	3913.76	6699.93	4788.76
593	3913.74	6699.9	4788.74
594	3913.73	6699.87	4788.73
595	3913.72	6699.85	4788.72
596	3913.7	6699.82	4788.7
597	3913.69	6699.79	4788.69
598	3913.68	6699.76	4788.68
599	3913.66	6699.74	4788.66
600	3913.65	6699.71	4788.65
601	3913.64	6699.68	4788.64
602	3913.62	6699.65	4788.62
603	3913.61	6699.62	4788.61
604	3913.6	6699.6	4788.6
605	3913.58	6699.57	4788.58
606	3913.57	6699.54	4788.57
607	3913.56	6699.51	4788.56
608	3913.54	6699.49	4788.54
609	3913.53	6699.46	4788.53
610	3913.52	6699.43	4788.52
611	3913.5	6699.4	4788.5
612	3913.49	6699.38	4788.49
613	3913.48	6699.35	4788.48
614	3913.46	6699.32	4788.46
615	3913.45	6699.29	4788.45
616	3913.44	6699.27	4788.44
617	3913.42	6699.24	4788.42
618	3913.41	6699.21	4788.41
619	3913.4	6699.18	4788.4
620	3913.38	6699.15	4788.38
621	3913.37	6699.13	4788.37
622	3913.35	6699.1	4788.35
623	3913.34	6699.07	4788.34
624	3913.33	6699.04	4788.33
625	3913.32	6699.01	4788.32
626	3913.3	6698.99	4788.3
627	3913.29	6698.96	4788.29
628	3913.27	6698.93	4788.27
629	3913.26	6698.9	4788.26
630	3913.25	6698.87	4788.25
631	3913.23	6698.85	4788.23
632	3913.22	6698.82	4788.22
633	3913.21	6698.79	4788.21
634	3913.19	6698.76	4788.19
635	3913.18	6698.73	4788.18
636	3913.17	6698.71	4788.17
637	3913.15	6698.68	4788.15
638	3913.14	6698.65	4788.14
639	3913.13	6698.62	4788.13
640	3913.11	6698.6	4788.11
641	3913.1	6698.57	4788.1
642	3913.09	6698.54	4788.09
643	3913.07	6698.51	4788.07
644	3913.06	6698.48	4788.06
645	3913.05	6698.46	4788.05
646	3913.03	6698.43	4788.03
647	3913.02	6698.4	4788.02
648	3913	6698.37	4788
649	3912.99	6698.34	4787.99
650	3912.98	6698.32	4787.98
651	3912.96	6698.29	4787.96
652	3912.95	6698.26	4787.95
653	3912.94	6698.23	4787.94
654	3912.92	6698.2	4787.92
655	3912.91	6698.18	4787.91
656	3912.9	6698.15	4787.9
657	3912.88	6698.12	4787.88
658	3912.87	6698.09	4787.87
659	3912.85	6698.06	4787.85
660	3912.84	6698.03	4787.84
661	3912.83	6698.01	4787.83
662	3912.82	6697.98	4787.82
663	3912.8	6697.95	4787.8
664	3912.79	6697.92	4787.79
665	3912.77	6697.89	4787.77
666	3912.76	6697.87	4787.76
667	3912.75	6697.84	4787.75
668	3912.73	6697.81	4787.73
669	3912.72	6697.78	4787.72
670	3912.71	6697.76	4787.71
671	3912.69	6697.73	4787.69
672	3912.68	6697.7	4787.68
673	3912.66	6697.67	4787.66
674	3912.65	6697.64	4787.65
675	3912.64	6697.61	4787.64
676	3912.63	6697.59	4787.63
677	3912.61	6697.56	4787.61
678	3912.6	6697.53	4787.6
679	3912.58	6697.5	4787.58
680	3912.57	6697.47	4787.57
681	3912.56	6697.44	4787.56
682	3912.54	6697.42	4787.54
683	3912.53	6697.39	4787.53
684	3912.51	6697.36	4787.51
685	3912.5	6697.33	4787.5
686	3912.49	6697.3	4787.49
687	3912.47	6697.27	4787.47
688	3912.46	6697.25	4787.46
689	3912.45	6697.22	4787.45
690	3912.43	6697.19	4787.43
691	3912.42	6697.16	4787.42
692	3912.41	6697.13	4787.41
693	3912.39	6697.1	4787.39
694	3912.38	6697.08	4787.38
695	3912.37	6697.05	4787.37
696	3912.35	6697.02	4787.35
697	3912.34	6696.99	4787.34
698	3912.32	6696.96	4787.32
699	3912.31	6696.94	4787.31
700	3912.3	6696.91	4787.3
701	3912.28	6696.88	4787.28
702	3912.27	6696.85	4787.27
703	3912.25	6696.82	4787.25
704	3912.24	6696.79	4787.24
705	3912.23	6696.77	4787.23
706	3912.21	6696.74	4787.21
707	3912.2	6696.71	4787.2
708	3912.19	6696.68	4787.19
709	3912.17	6696.65	4787.17
710	3912.16	6696.62	4787.16
711	3912.14	6696.59	4787.14
712	3912.13	6696.57	4787.13
713	3912.12	6696.54	4787.12
714	3912.1	6696.51	4787.1
715	3912.09	6696.48	4787.09
716	3912.08	6696.45	4787.08
717	3912.06	6696.42	4787.06
718	3912.05	6696.4	4787.05
719	3912.03	6696.37	4787.03
720	3912.02	6696.34	4787.02
721	3912.01	6696.31	4787.01
722	3911.99	6696.28	4786.99
723	3911.98	6696.25	4786.98
724	3911.97	6696.23	4786.97
725	3911.95	6696.2	4786.95
726	3911.94	6696.17	4786.94
727	3911.92	6696.14	4786.92
728	3911.91	6696.11	4786.91
729	3911.9	6696.08	4786.9
730	3911.88	6696.06	4786.88
731	3911.87	6696.03	4786.87
732	3911.86	6696	4786.86
733	3911.84	6695.97	4786.84
734	3911.83	6695.94	4786.83
735	3911.81	6695.91	4786.81
736	3911.8	6695.88	4786.8
737	3911.79	6695.86	4786.79
738	3911.77	6695.83	4786.77
739	3911.76	6695.8	4786.76
740	3911.74	6695.77	4786.74
741	3911.73	6695.74	4786.73
742	3911.72	6695.71	4786.72
743	3911.7	6695.68	4786.7
744	3911.69	6695.65	4786.69
745	3911.67	6695.63	4786.67
746	3911.66	6695.6	4786.66
747	3911.65	6695.57	4786.65
748	3911.63	6695.54	4786.63
749	3911.62	6695.51	4786.62
750	3911.6	6695.48	4786.6
751	3911.59	6695.45	4786.59
752	3911.58	6695.43	4786.58
753	3911.56	6695.4	4786.56
754	3911.55	6695.37	4786.55
755	3911.54	6695.34	4786.54
756	3911.52	6695.31	4786.52
757	3911.51	6695.28	4786.51
758	3911.49	6695.26	4786.49
759	3911.48	6695.23	4786.48
760	3911.47	6695.2	4786.47
761	3911.45	6695.17	4786.45
762	3911.44	6695.14	4786.44
763	3911.43	6695.11	4786.43
764	3911.41	6695.08	4786.41
765	3911.4	6695.05	4786.4
766	3911.38	6695.03	4786.38
767	3911.37	6695	4786.37
768	3911.36	6694.97	4786.36
769	3911.34	6694.94	4786.34
770	3911.33	6694.91	4786.33
771	3911.31	6694.88	4786.31
772	3911.3	6694.85	4786.3
773	3911.29	6694.82	4786.29
774	3911.27	6694.8	4786.27
775	3911.26	6694.77	4786.26
776	3911.24	6694.74	4786.24
777	3911.23	6694.71	4786.23
778	3911.22	6694.68	4786.22
779	3911.2	6694.65	4786.2
780	3911.19	6694.62	4786.19
781	3911.17	6694.6	4786.17
782	3911.16	6694.57	4786.16
783	3911.15	6694.54	4786.15
784	3911.13	6694.51	4786.13
785	3911.12	6694.48	4786.12
786	3911.1	6694.45	4786.1
787	3911.09	6694.42	4786.09
788	3911.08	6694.39	4786.08
789	3911.06	6694.37	4786.06
790	3911.05	6694.34	4786.05
791	3911.04	6694.31	4786.04
792	3911.02	6694.28	4786.02
793	3911.01	6694.25	4786.01
794	3910.99	6694.22	4785.99
795	3910.98	6694.19	4785.98
796	3910.96	6694.16	4785.96
797	3910.95	6694.14	4785.95
798	3910.94	6694.11	4785.94
799	3910.92	6694.08	4785.92
800	3910.91	6694.05	4785.91
801	3910.89	6694.02	4785.89
802	3910.88	6693.99	4785.88
803	3910.87	6693.96	4785.87
804	3910.85	6693.93	4785.85
805	3910.84	6693.9	4785.84
806	3910.83	6693.88	4785.83
807	3910.81	6693.85	4785.81
808	3910.8	6693.82	4785.8
809	3910.78	6693.79	4785.78
810	3910.77	6693.76	4785.77
811	3910.75	6693.73	4785.75
812	3910.74	6693.7	4785.74
813	3910.73	6693.68	4785.73
814	3910.71	6693.65	4785.71
815	3910.7	6693.62	4785.7
816	3910.68	6693.59	4785.68
817	3910.67	6693.56	4785.67
818	3910.66	6693.53	4785.66
819	3910.64	6693.5	4785.64
820	3910.63	6693.47	4785.63
821	3910.61	6693.44	4785.61
822	3910.6	6693.41	4785.6
823	3910.58	6693.39	4785.58
824	3910.57	6693.36	4785.57
825	3910.56	6693.33	4785.56
826	3910.54	6693.3	4785.54
827	3910.53	6693.27	4785.53
828	3910.52	6693.24	4785.52
829	3910.5	6693.21	4785.5
830	3910.49	6693.18	4785.49
831	3910.47	6693.15	4785.47
832	3910.46	6693.12	4785.46
833	3910.44	6693.1	4785.44
834	3910.43	6693.07	4785.43
835	3910.42	6693.04	4785.42
836	3910.4	6693.01	4785.4
837	3910.39	6692.98	4785.39
838	3910.37	6692.95	4785.37
839	3910.36	6692.92	4785.36
840	3910.35	6692.89	4785.35
841	3910.33	6692.87	4785.33
842	3910.32	6692.84	4785.32
843	3910.3	6692.81	4785.3
844	3910.29	6692.78	4785.29
845	3910.28	6692.75	4785.28
846	3910.26	6692.72	4785.26
847	3910.25	6692.69	4785.25
848	3910.23	6692.66	4785.23
849	3910.22	6692.63	4785.22
850	3910.2	6692.6	4785.2
851	3910.19	6692.58	4785.19
852	3910.18	6692.55	4785.18
853	3910.16	6692.52	4785.16
854	3910.15	6692.49	4785.15
855	3910.13	6692.46	4785.13
856	3910.12	6692.43	4785.12
857	3910.11	6692.4	4785.11
858	3910.09	6692.37	4785.09
859	3910.08	6692.34	4785.08
860	3910.06	6692.31	4785.06
861	3910.05	6692.28	4785.05
862	3910.03	6692.25	4785.03
863	3910.02	6692.23	4785.02
864	3910.01	6692.2	4785.01
865	3909.99	6692.17	4784.99
866	3909.98	6692.14	4784.98
867	3909.96	6692.11	4784.96
868	3909.95	6692.08	4784.95
869	3909.94	6692.05	4784.94
870	3909.92	6692.02	4784.92
871	3909.91	6692	4784.91
872	3909.89	6691.97	4784.89
873	3909.88	6691.94	4784.88
874	3909.86	6691.91	4784.86
875	3909.85	6691.88	4784.85
876	3909.84	6691.85	4784.84
877	3909.82	6691.82	4784.82
878	3909.81	6691.79	4784.81
879	3909.79	6691.76	4784.79
880	3909.78	6691.73	4784.78
881	3909.77	6691.7	4784.77
882	3909.75	6691.67	4784.75
883	3909.74	6691.64	4784.74
884	3909.72	6691.62	4784.72
885	3909.71	6691.59	4784.71
886	3909.69	6691.56	4784.69
887	3909.68	6691.53	4784.68
888	3909.67	6691.5	4784.67
889	3909.65	6691.47	4784.65
890	3909.64	6691.44	4784.64
891	3909.62	6691.41	4784.62
892	3909.61	6691.38	4784.61
893	3909.6	6691.36	4784.6
894	3909.58	6691.33	4784.58
895	3909.57	6691.3	4784.57
896	3909.55	6691.27	4784.55
897	3909.54	6691.24	4784.54
898	3909.52	6691.21	4784.52
899	3909.51	6691.18	4784.51
900	3909.5	6691.15	4784.5
901	3909.48	6691.12	4784.48
902	3909.47	6691.09	4784.47
903	3909.45	6691.06	4784.45
904	3909.44	6691.03	4784.44
905	3909.42	6691	4784.42
906	3909.41	6690.98	4784.41
907	3909.4	6690.95	4784.4
908	3909.38	6690.92	4784.38
909	3909.37	6690.89	4784.37
910	3909.35	6690.86	4784.35
911	3909.34	6690.83	4784.34
912	3909.32	6690.8	4784.32
913	3909.31	6690.77	4784.31
914	3909.3	6690.74	4784.3
915	3909.28	6690.71	4784.28
916	3909.27	6690.68	4784.27
917	3909.25	6690.65	4784.25
918	3909.24	6690.62	4784.24
919	3909.22	6690.6	4784.22
920	3909.21	6690.57	4784.21
921	3909.19	6690.54	4784.19
922	3909.18	6690.51	4784.18
923	3909.17	6690.48	4784.17
924	3909.15	6690.45	4784.15
925	3909.14	6690.42	4784.14
926	3909.12	6690.39	4784.12
927	3909.11	6690.36	4784.11
928	3909.09	6690.33	4784.09
929	3909.08	6690.3	4784.08
930	3909.07	6690.27	4784.07
931	3909.05	6690.24	4784.05
932	3909.04	6690.22	4784.04
933	3909.02	6690.19	4784.02
934	3909.01	6690.16	4784.01
935	3909	6690.13	4784
936	3908.98	6690.1	4783.98
937	3908.97	6690.07	4783.97
938	3908.95	6690.04	4783.95
939	3908.94	6690.01	4783.94
940	3908.92	6689.98	4783.92
941	3908.91	6689.95	4783.91
942	3908.9	6689.92	4783.9
943	3908.88	6689.89	4783.88
944	3908.87	6689.86	4783.87
945	3908.85	6689.83	4783.85
946	3908.84	6689.8	4783.84
947	3908.82	6689.78	4783.82
948	3908.81	6689.75	4783.81
949	3908.79	6689.72	4783.79
950	3908.78	6689.69	4783.78
951	3908.77	6689.66	4783.77
952	3908.75	6689.63	4783.75
953	3908.74	6689.6	4783.74
954	3908.72	6689.57	4783.72
955	3908.71	6689.54	4783.71
956	3908.69	6689.51	4783.69
957	3908.68	6689.48	4783.68
958	3908.67	6689.45	4783.67
959	3908.65	6689.42	4783.65
960	3908.64	6689.39	4783.64
961	3908.62	6689.37	4783.62
962	3908.61	6689.34	4783.61
963	3908.59	6689.31	4783.59
964	3908.58	6689.28	4783.58
965	3908.56	6689.25	4783.56
966	3908.55	6689.22	4783.55
967	3908.54	6689.19	4783.54
968	3908.52	6689.16	4783.52
969	3908.51	6689.13	4783.51
970	3908.49	6689.1	4783.49
971	3908.48	6689.07	4783.48
972	3908.46	6689.04	4783.46
973	3908.45	6689.01	4783.45
974	3908.43	6688.98	4783.43
975	3908.42	6688.96	4783.42
976	3908.41	6688.93	4783.41
977	3908.39	6688.9	4783.39
978	3908.38	6688.87	4783.38
979	3908.36	6688.84	4783.36
980	3908.35	6688.81	4783.35
981	3908.33	6688.78	4783.33
982	3908.32	6688.75	4783.32
983	3908.31	6688.72	4783.31
984	3908.29	6688.69	4783.29
985	3908.28	6688.66	4783.28
986	3908.26	6688.63	4783.26
987	3908.25	6688.6	4783.25
988	3908.23	6688.57	4783.23
989	3908.22	6688.54	4783.22
990	3908.2	6688.51	4783.2
991	3908.19	6688.48	4783.19
992	3908.18	6688.45	4783.18
993	3908.16	6688.42	4783.16
994	3908.15	6688.4	4783.15
995	3908.13	6688.37	4783.13
996	3908.12	6688.34	4783.12
997	3908.1	6688.31	4783.1
998	3908.09	6688.28	4783.09
999	3908.07	6688.25	4783.07
1000	3908.06	6688.22	4783.06
1001	3908.05	6688.19	4783.05
1002	3908.03	6688.16	4783.03
1003	3908.02	6688.13	4783.02
1004	3908	6688.1	4783
1005	3907.99	6688.07	4782.99
1006	3907.97	6688.04	4782.97
1007	3907.96	6688.01	4782.96
1008	3907.94	6687.98	4782.94
1009	3907.93	6687.95	4782.93
1010	3907.92	6687.93	4782.92
1011	3907.9	6687.9	4782.9
1012	3907.89	6687.87	4782.89
1013	3907.87	6687.84	4782.87
1014	3907.86	6687.81	4782.86
1015	3907.84	6687.78	4782.84
1016	3907.83	6687.75	4782.83
1017	3907.81	6687.72	4782.81
1018	3907.8	6687.69	4782.8
1019	3907.79	6687.66	4782.79
1020	3907.77	6687.63	4782.77
1021	3907.76	6687.6	4782.76
1022	3907.74	6687.57	4782.74
1023	3907.73	6687.54	4782.73
1024	3907.71	6687.51	4782.71
1025	3907.7	6687.48	4782.7
1026	3907.68	6687.45	4782.68
1027	3907.67	6687.42	4782.67
1028	3907.65	6687.39	4782.65
1029	3907.64	6687.37	4782.64
1030	3907.63	6687.34	4782.63
1031	3907.61	6687.31	4782.61
1032	3907.6	6687.28	4782.6
1033	3907.58	6687.25	4782.58
1034	3907.57	6687.22	4782.57
1035	3907.56	6687.19	4782.56
1036	3907.54	6687.16	4782.54
1037	3907.52	6687.13	4782.52
1038	3907.51	6687.1	4782.51
1039	3907.5	6687.07	4782.5
1040	3907.48	6687.04	4782.48
1041	3907.47	6687.01	4782.47
1042	3907.45	6686.98	4782.45
1043	3907.44	6686.95	4782.44
1044	3907.42	6686.92	4782.42
1045	3907.41	6686.89	4782.41
1046	3907.39	6686.86	4782.39
1047	3907.38	6686.83	4782.38
1048	3907.37	6686.8	4782.37
1049	3907.35	6686.77	4782.35
1050	3907.34	6686.74	4782.34
1051	3907.32	6686.71	4782.32
1052	3907.31	6686.68	4782.31
1053	3907.29	6686.66	4782.29
1054	3907.28	6686.63	4782.28
1055	3907.26	6686.6	4782.26
1056	3907.25	6686.57	4782.25
1057	3907.23	6686.54	4782.23
1058	3907.22	6686.51	4782.22
1059	3907.21	6686.48	4782.21
1060	3907.19	6686.45	4782.19
1061	3907.18	6686.42	4782.18
1062	3907.16	6686.39	4782.16
1063	3907.15	6686.36	4782.15
1064	3907.13	6686.33	4782.13
1065	3907.12	6686.3	4782.12
1066	3907.1	6686.27	4782.1
1067	3907.09	6686.24	4782.09
1068	3907.07	6686.21	4782.07
1069	3907.06	6686.18	4782.06
1070	3907.05	6686.15	4782.05
1071	3907.03	6686.12	4782.03
1072	3907.02	6686.09	4782.02
1073	3907	6686.06	4782
1074	3906.99	6686.03	4781.99
1075	3906.97	6686.01	4781.97
1076	3906.96	6685.98	4781.96
1077	3906.94	6685.95	4781.94
1078	3906.93	6685.92	4781.93
1079	3906.92	6685.89	4781.92
1080	3906.9	6685.86	4781.9
1081	3906.89	6685.83	4781.89
1082	3906.87	6685.8	4781.87
1083	3906.86	6685.77	4781.86
1084	3906.84	6685.74	4781.84
1085	3906.83	6685.71	4781.83
1086	3906.81	6685.68	4781.81
1087	3906.8	6685.65	4781.8
1088	3906.78	6685.62	4781.78
1089	3906.77	6685.59	4781.77
1090	3906.76	6685.56	4781.76
1091	3906.74	6685.53	4781.74
1092	3906.73	6685.5	4781.73
1093	3906.71	6685.47	4781.71
1094	3906.7	6685.44	4781.7
1095	3906.68	6685.41	4781.68
1096	3906.67	6685.38	4781.67
1097	3906.65	6685.35	4781.65
1098	3906.64	6685.32	4781.64
1099	3906.62	6685.29	4781.62
1100	3906.61	6685.27	4781.61
1101	3906.6	6685.24	4781.6
1102	3906.58	6685.21	4781.58
1103	3906.57	6685.18	4781.57
1104	3906.55	6685.15	4781.55
1105	3906.54	6685.12	4781.54
1106	3906.52	6685.09	4781.52
1107	3906.51	6685.06	4781.51
1108	3906.49	6685.03	4781.49
1109	3906.48	6685	4781.48
1110	3906.46	6684.97	4781.46
1111	3906.45	6684.94	4781.45
1112	3906.43	6684.91	4781.43
1113	3906.42	6684.88	4781.42
1114	3906.41	6684.85	4781.41
1115	3906.39	6684.82	4781.39
1116	3906.38	6684.79	4781.38
1117	3906.36	6684.76	4781.36
1118	3906.35	6684.73	4781.35
1119	3906.33	6684.7	4781.33
1120	3906.32	6684.67	4781.32
1121	3906.3	6684.64	4781.3
1122	3906.29	6684.61	4781.29
1123	3906.27	6684.58	4781.27
1124	3906.26	6684.55	4781.26
1125	3906.24	6684.52	4781.24
1126	3906.23	6684.49	4781.23
1127	3906.21	6684.46	4781.21
1128	3906.2	6684.44	4781.2
1129	3906.19	6684.41	4781.19
1130	3906.17	6684.38	4781.17
1131	3906.16	6684.35	4781.16
1132	3906.14	6684.32	4781.14
1133	3906.13	6684.29	4781.13
1134	3906.11	6684.26	4781.11
1135	3906.1	6684.23	4781.1
1136	3906.08	6684.2	4781.08
1137	3906.07	6684.17	4781.07
1138	3906.05	6684.14	4781.05
1139	3906.04	6684.11	4781.04
1140	3906.03	6684.08	4781.03
1141	3906.01	6684.05	4781.01
1142	3906	6684.02	4781
1143	3905.98	6683.99	4780.98
1144	3905.97	6683.96	4780.97
1145	3905.95	6683.93	4780.95
1146	3905.94	6683.9	4780.94
1147	3905.92	6683.87	4780.92
1148	3905.91	6683.84	4780.91
1149	3905.89	6683.81	4780.89
1150	3905.88	6683.78	4780.88
1151	3905.86	6683.75	4780.86
1152	3905.85	6683.72	4780.85
1153	3905.84	6683.69	4780.84
1154	3905.82	6683.66	4780.82
1155	3905.81	6683.63	4780.81
1156	3905.79	6683.6	4780.79
1157	3905.78	6683.57	4780.78
1158	3905.76	6683.54	4780.76
1159	3905.75	6683.51	4780.75
1160	3905.73	6683.48	4780.73
1161	3905.72	6683.46	4780.72
1162	3905.7	6683.43	4780.7
1163	3905.69	6683.4	4780.69
1164	3905.67	6683.37	4780.67
1165	3905.66	6683.34	4780.66
1166	3905.64	6683.31	4780.64
1167	3905.63	6683.28	4780.63
1168	3905.61	6683.25	4780.61
1169	3905.6	6683.22	4780.6
1170	3905.59	6683.19	4780.59
1171	3905.57	6683.16	4780.57
1172	3905.56	6683.13	4780.56
1173	3905.54	6683.1	4780.54
1174	3905.53	6683.07	4780.53
1175	3905.51	6683.04	4780.51
1176	3905.5	6683.01	4780.5
1177	3905.48	6682.98	4780.48
1178	3905.47	6682.95	4780.47
1179	3905.45	6682.92	4780.45
1180	3905.44	6682.89	4780.44
1181	3905.42	6682.86	4780.42
1182	3905.41	6682.83	4780.41
1183	3905.4	6682.8	4780.4
1184	3905.38	6682.77	4780.38
1185	3905.37	6682.74	4780.37
1186	3905.35	6682.71	4780.35
1187	3905.34	6682.68	4780.34
1188	3905.32	6682.65	4780.32
1189	3905.31	6682.62	4780.31
1190	3905.29	6682.59	4780.29
1191	3905.28	6682.56	4780.28
1192	3905.26	6682.53	4780.26
1193	3905.25	6682.51	4780.25
1194	3905.23	6682.48	4780.23
1195	3905.22	6682.45	4780.22
1196	3905.2	6682.42	4780.2
1197	3905.19	6682.39	4780.19
1198	3905.17	6682.36	4780.17
1199	3905.16	6682.33	4780.16
1200	3905.14	6682.3	4780.14
1201	3905.13	6682.27	4780.13
1202	3905.12	6682.24	4780.12
1203	3905.1	6682.21	4780.1
1204	3905.09	6682.18	4780.09
1205	3905.07	6682.15	4780.07
1206	3905.06	6682.12	4780.06
1207	3905.04	6682.09	4780.04
1208	3905.03	6682.06	4780.03
1209	3905.01	6682.03	4780.01
1210	3905	6682	4780
1211	3904.98	6681.97	4779.98
1212	3904.97	6681.94	4779.97
1213	3904.95	6681.91	4779.95
1214	3904.94	6681.88	4779.94
1215	3904.92	6681.85	4779.92
1216	3904.91	6681.82	4779.91
1217	3904.9	6681.79	4779.9
1218	3904.88	6681.76	4779.88
1219	3904.87	6681.73	4779.87
1220	3904.85	6681.7	4779.85
1221	3904.84	6681.67	4779.84
1222	3904.82	6681.64	4779.82
1223	3904.81	6681.61	4779.81
1224	3904.79	6681.58	4779.79
1225	3904.78	6681.55	4779.78
1226	3904.76	6681.52	4779.76
1227	3904.75	6681.49	4779.75
1228	3904.73	6681.46	4779.73
1229	3904.72	6681.43	4779.72
1230	3904.7	6681.4	4779.7
1231	3904.69	6681.38	4779.69
1232	3904.67	6681.35	4779.67
1233	3904.66	6681.32	4779.66
1234	3904.64	6681.29	4779.64
1235	3904.63	6681.26	4779.63
1236	3904.62	6681.23	4779.62
1237	3904.6	6681.2	4779.6
1238	3904.59	6681.17	4779.59
1239	3904.57	6681.14	4779.57
1240	3904.56	6681.11	4779.56
1241	3904.54	6681.08	4779.54
1242	3904.53	6681.05	4779.53
1243	3904.51	6681.02	4779.51
1244	3904.5	6680.99	4779.5
1245	3904.48	6680.96	4779.48
1246	3904.47	6680.93	4779.47
1247	3904.45	6680.9	4779.45
1248	3904.44	6680.87	4779.44
1249	3904.42	6680.84	4779.42
1250	3904.41	6680.81	4779.41
1251	3904.4	6680.78	4779.4
1252	3904.38	6680.75	4779.38
1253	3904.36	6680.72	4779.36
1254	3904.35	6680.69	4779.35
1255	3904.33	6680.66	4779.33
1256	3904.32	6680.63	4779.32
1257	3904.31	6680.6	4779.31
1258	3904.29	6680.57	4779.29
1259	3904.28	6680.54	4779.28
1260	3904.26	6680.51	4779.26
1261	3904.25	6680.48	4779.25
1262	3904.23	6680.45	4779.23
1263	3904.22	6680.42	4779.22
1264	3904.2	6680.39	4779.2
1265	3904.19	6680.36	4779.19
1266	3904.17	6680.33	4779.17
1267	3904.16	6680.3	4779.16
1268	3904.14	6680.27	4779.14
1269	3904.13	6680.24	4779.13
1270	3904.11	6680.21	4779.11
1271	3904.1	6680.18	4779.1
1272	3904.08	6680.15	4779.08
1273	3904.07	6680.12	4779.07
1274	3904.06	6680.1	4779.06
1275	3904.04	6680.07	4779.04
1276	3904.02	6680.04	4779.02
1277	3904.01	6680.01	4779.01
1278	3904	6679.98	4779
1279	3903.98	6679.95	4778.98
1280	3903.97	6679.92	4778.97
1281	3903.95	6679.89	4778.95
1282	3903.94	6679.86	4778.94
1283	3903.92	6679.83	4778.92
1284	3903.91	6679.8	4778.91
1285	3903.89	6679.77	4778.89
1286	3903.88	6679.74	4778.88
1287	3903.86	6679.71	4778.86
1288	3903.85	6679.68	4778.85
1289	3903.83	6679.65	4778.83
1290	3903.82	6679.62	4778.82
1291	3903.8	6679.59	4778.8
1292	3903.79	6679.56	4778.79
1293	3903.77	6679.53	4778.77
1294	3903.76	6679.5	4778.76
1295	3903.74	6679.47	4778.74
1296	3903.73	6679.44	4778.73
1297	3903.72	6679.41	4778.72
1298	3903.7	6679.38	4778.7
1299	3903.68	6679.35	4778.68
1300	3903.67	6679.32	4778.67
1301	3903.66	6679.29	4778.66
1302	3903.64	6679.26	4778.64
1303	3903.63	6679.23	4778.63
1304	3903.61	6679.2	4778.61
1305	3903.6	6679.17	4778.6
1306	3903.58	6679.14	4778.58
1307	3903.57	6679.11	4778.57
1308	3903.55	6679.08	4778.55
1309	3903.54	6679.05	4778.54
1310	3903.52	6679.02	4778.52
1311	3903.51	6678.99	4778.51
1312	3903.49	6678.96	4778.49
1313	3903.48	6678.93	4778.48
1314	3903.46	6678.9	4778.46
1315	3903.45	6678.87	4778.45
1316	3903.43	6678.84	4778.43
1317	3903.42	6678.81	4778.42
1318	3903.4	6678.78	4778.4
1319	3903.39	6678.75	4778.39
1320	3903.38	6678.72	4778.38
1321	3903.36	6678.69	4778.36
1322	3903.34	6678.66	4778.34
1323	3903.33	6678.63	4778.33
1324	3903.31	6678.6	4778.31
1325	3903.3	6678.57	4778.3
1326	3903.29	6678.54	4778.29
1327	3903.27	6678.51	4778.27
1328	3903.26	6678.49	4778.26
1329	3903.24	6678.46	4778.24
1330	3903.23	6678.43	4778.23
1331	3903.21	6678.4	4778.21
1332	3903.2	6678.37	4778.2
1333	3903.18	6678.34	4778.18
1334	3903.17	6678.31	4778.17
1335	3903.15	6678.28	4778.15
1336	3903.14	6678.25	4778.14
1337	3903.12	6678.22	4778.12
1338	3903.11	6678.19	4778.11
1339	3903.09	6678.16	4778.09
1340	3903.08	6678.13	4778.08
1341	3903.06	6678.1	4778.06
1342	3903.05	6678.07	4778.05
1343	3903.03	6678.04	4778.03
1344	3903.02	6678.01	4778.02
1345	3903	6677.98	4778
1346	3902.99	6677.95	4777.99
1347	3902.97	6677.92	4777.97
1348	3902.96	6677.89	4777.96
1349	3902.94	6677.86	4777.94
1350	3902.93	6677.83	4777.93
1351	3902.91	6677.8	4777.91
1352	3902.9	6677.77	4777.9
1353	3902.89	6677.74	4777.89
1354	3902.87	6677.71	4777.87
1355	3902.86	6677.68	4777.86
1356	3902.84	6677.65	4777.84
1357	3902.83	6677.62	4777.83
1358	3902.81	6677.59	4777.81
1359	3902.8	6677.56	4777.8
1360	3902.78	6677.53	4777.78
1361	3902.77	6677.5	4777.77
1362	3902.75	6677.47	4777.75
1363	3902.74	6677.44	4777.74
1364	3902.72	6677.41	4777.72
1365	3902.71	6677.38	4777.71
1366	3902.69	6677.35	4777.69
1367	3902.68	6677.32	4777.68
1368	3902.66	6677.29	4777.66
1369	3902.65	6677.26	4777.65
1370	3902.63	6677.23	4777.63
1371	3902.62	6677.2	4777.62
1372	3902.6	6677.17	4777.6
1373	3902.59	6677.14	4777.59
1374	3902.57	6677.11	4777.57
1375	3902.56	6677.08	4777.56
1376	3902.54	6677.05	4777.54
1377	3902.53	6677.02	4777.53
1378	3902.51	6676.99	4777.51
1379	3902.5	6676.96	4777.5
1380	3902.49	6676.93	4777.49
1381	3902.47	6676.9	4777.47
1382	3902.45	6676.88	4777.45
1383	3902.44	6676.85	4777.44
1384	3902.42	6676.82	4777.42
1385	3902.41	6676.79	4777.41
1386	3902.4	6676.76	4777.4
1387	3902.38	6676.73	4777.38
1388	3902.37	6676.7	4777.37
1389	3902.35	6676.67	4777.35
1390	3902.34	6676.64	4777.34
1391	3902.32	6676.61	4777.32
1392	3902.31	6676.58	4777.31
1393	3902.29	6676.55	4777.29
1394	3902.28	6676.52	4777.28
1395	3902.26	6676.49	4777.26
1396	3902.25	6676.46	4777.25
1397	3902.23	6676.43	4777.23
1398	3902.22	6676.4	4777.22
1399	3902.2	6676.37	4777.2
1400	3902.19	6676.34	4777.19
1401	3902.17	6676.31	4777.17
1402	3902.16	6676.28	4777.16
1403	3902.14	6676.25	4777.14
1404	3902.13	6676.22	4777.13
1405	3902.11	6676.19	4777.11
1406	3902.1	6676.16	4777.1
1407	3902.08	6676.13	4777.08
1408	3902.07	6676.1	4777.07
1409	3902.05	6676.07	4777.05
1410	3902.04	6676.04	4777.04
1411	3902.02	6676.01	4777.02
1412	3902.01	6675.98	4777.01
1413	3901.99	6675.95	4776.99
1414	3901.98	6675.92	4776.98
1415	3901.96	6675.89	4776.96
1416	3901.95	6675.86	4776.95
1417	3901.93	6675.83	4776.93
1418	3901.92	6675.8	4776.92
1419	3901.9	6675.77	4776.9
1420	3901.89	6675.74	4776.89
1421	3901.87	6675.71	4776.87
1422	3901.86	6675.68	4776.86
1423	3901.84	6675.65	4776.84
1424	3901.83	6675.62	4776.83
1425	3901.82	6675.59	4776.82
1426	3901.8	6675.56	4776.8
1427	3901.79	6675.53	4776.79
1428	3901.77	6675.5	4776.77
1429	3901.76	6675.47	4776.76
1430	3901.74	6675.44	4776.74
1431	3901.72	6675.41	4776.72
1432	3901.71	6675.38	4776.71
1433	3901.7	6675.35	4776.7
1434	3901.68	6675.33	4776.68
1435	3901.67	6675.3	4776.67
1436	3901.65	6675.27	4776.65
1437	3901.64	6675.24	4776.64
1438	3901.62	6675.21	4776.62
1439	3901.61	6675.18	4776.61
1440	3901.59	6675.15	4776.59
1441	3901.58	6675.12	4776.58
1442	3901.56	6675.09	4776.56
1443	3901.55	6675.06	4776.55
1444	3901.53	6675.03	4776.53
1445	3901.52	6675	4776.52
1446	3901.5	6674.97	4776.5
1447	3901.49	6674.94	4776.49
1448	3901.47	6674.91	4776.47
1449	3901.46	6674.88	4776.46
1450	3901.44	6674.85	4776.44
1451	3901.43	6674.82	4776.43
1452	3901.41	6674.79	4776.41
1453	3901.4	6674.76	4776.4
1454	3901.38	6674.73	4776.38
1455	3901.37	6674.7	4776.37
1456	3901.35	6674.67	4776.35
1457	3901.34	6674.64	4776.34
1458	3901.32	6674.61	4776.32
1459	3901.31	6674.58	4776.31
1460	3901.29	6674.55	4776.29
1461	3901.28	6674.52	4776.28
1462	3901.26	6674.49	4776.26
1463	3901.25	6674.46	4776.25
1464	3901.23	6674.43	4776.23
1465	3901.22	6674.4	4776.22
1466	3901.21	6674.37	4776.21
1467	3901.19	6674.34	4776.19
1468	3901.17	6674.31	4776.17
1469	3901.16	6674.28	4776.16
1470	3901.14	6674.25	4776.14
1471	3901.13	6674.22	4776.13
1472	3901.11	6674.19	4776.11
1473	3901.1	6674.16	4776.1
1474	3901.08	6674.13	4776.08
1475	3901.07	6674.1	4776.07
1476	3901.06	6674.07	4776.06
1477	3901.04	6674.04	4776.04
1478	3901.03	6674.01	4776.03
1479	3901.01	6673.98	4776.01
1480	3901	6673.95	4776
1481	3900.98	6673.92	4775.98
1482	3900.96	6673.89	4775.96
1483	3900.95	6673.86	4775.95
1484	3900.94	6673.84	4775.94
1485	3900.92	6673.81	4775.92
1486	3900.91	6673.78	4775.91
1487	3900.89	6673.75	4775.89
1488	3900.88	6673.72	4775.88
1489	3900.86	6673.69	4775.86
1490	3900.85	6673.66	4775.85
1491	3900.83	6673.63	4775.83
1492	3900.82	6673.6	4775.82
1493	3900.8	6673.57	4775.8
1494	3900.79	6673.54	4775.79
1495	3900.77	6673.51	4775.77
1496	3900.76	6673.48	4775.76
1497	3900.74	6673.45	4775.74
1498	3900.73	6673.42	4775.73
1499	3900.71	6673.39	4775.71
1500	3900.7	6673.36	4775.7
1501	3900.68	6673.33	4775.68
1502	3900.67	6673.3	4775.67
1503	3900.65	6673.27	4775.65
1504	3900.64	6673.24	4775.64
1505	3900.62	6673.21	4775.62
1506	3900.61	6673.18	4775.61
1507	3900.59	6673.15	4775.59
1508	3900.58	6673.12	4775.58
1509	3900.56	6673.09	4775.56
1510	3900.55	6673.06	4775.55
1511	3900.53	6673.03	4775.53
1512	3900.52	6673	4775.52
1513	3900.5	6672.97	4775.5
1514	3900.49	6672.94	4775.49
1515	3900.47	6672.91	4775.47
1516	3900.46	6672.88	4775.46
1517	3900.44	6672.85	4775.44
1518	3900.43	6672.82	4775.43
1519	3900.41	6672.79	4775.41
1520	3900.4	6672.76	4775.4
1521	3900.38	6672.73	4775.38
1522	3900.37	6672.7	4775.37
1523	3900.35	6672.67	4775.35
1524	3900.34	6672.64	4775.34
1525	3900.32	6672.61	4775.32
1526	3900.31	6672.58	4775.31
1527	3900.29	6672.55	4775.29
1528	3900.28	6672.52	4775.28
1529	3900.26	6672.5	4775.26
1530	3900.25	6672.47	4775.25
1531	3900.23	6672.44	4775.23
1532	3900.22	6672.41	4775.22
1533	3900.2	6672.38	4775.2
1534	3900.19	6672.35	4775.19
1535	3900.17	6672.32	4775.17
1536	3900.16	6672.29	4775.16
1537	3900.14	6672.26	4775.14
1538	3900.13	6672.23	4775.13
1539	3900.11	6672.2	4775.11
1540	3900.1	6672.17	4775.1
1541	3900.09	6672.14	4775.09
1542	3900.07	6672.11	4775.07
1543	3900.06	6672.08	4775.06
1544	3900.04	6672.05	4775.04
1545	3900.02	6672.02	4775.02
1546	3900.01	6671.99	4775.01
1547	3899.99	6671.96	4774.99
1548	3899.98	6671.93	4774.98
1549	3899.96	6671.9	4774.96
1550	3899.95	6671.87	4774.95
1551	3899.94	6671.84	4774.94
1552	3899.92	6671.81	4774.92
1553	3899.91	6671.78	4774.91
1554	3899.89	6671.75	4774.89
1555	3899.88	6671.72	4774.88
1556	3899.86	6671.69	4774.86
1557	3899.85	6671.66	4774.85
1558	3899.83	6671.63	4774.83
1559	3899.81	6671.6	4774.81
1560	3899.8	6671.57	4774.8
1561	3899.79	6671.54	4774.79
1562	3899.77	6671.51	4774.77
1563	3899.76	6671.48	4774.76
1564	3899.74	6671.45	4774.74
1565	3899.73	6671.42	4774.73
1566	3899.71	6671.39	4774.71
1567	3899.7	6671.36	4774.7
1568	3899.68	6671.33	4774.68
1569	3899.67	6671.3	4774.67
1570	3899.65	6671.27	4774.65
1571	3899.64	6671.25	4774.64
1572	3899.62	6671.22	4774.62
1573	3899.61	6671.19	4774.61
1574	3899.59	6671.16	4774.59
1575	3899.58	6671.13	4774.58
1576	3899.56	6671.1	4774.56
1577	3899.55	6671.07	4774.55
1578	3899.53	6671.04	4774.53
1579	3899.52	6671.01	4774.52
1580	3899.5	6670.98	4774.5
1581	3899.49	6670.95	4774.49
1582	3899.47	6670.92	4774.47
1583	3899.46	6670.89	4774.46
1584	3899.44	6670.86	4774.44
1585	3899.43	6670.83	4774.43
1586	3899.41	6670.8	4774.41
1587	3899.4	6670.77	4774.4
1588	3899.38	6670.74	4774.38
1589	3899.37	6670.71	4774.37
1590	3899.35	6670.68	4774.35
1591	3899.34	6670.65	4774.34
1592	3899.32	6670.62	4774.32
1593	3899.31	6670.59	4774.31
1594	3899.29	6670.56	4774.29
1595	3899.28	6670.53	4774.28
1596	3899.26	6670.5	4774.26
1597	3899.25	6670.47	4774.25
1598	3899.23	6670.44	4774.23
1599	3899.22	6670.41	4774.22
1600	3899.2	6670.38	4774.2
1601	3899.19	6670.35	4774.19
1602	3899.17	6670.32	4774.17
1603	3899.16	6670.29	4774.16
1604	3899.14	6670.26	4774.14
1605	3899.13	6670.23	4774.13
1606	3899.11	6670.2	4774.11
1607	3899.1	6670.17	4774.1
1608	3899.08	6670.14	4774.08
1609	3899.07	6670.11	4774.07
1610	3899.05	6670.08	4774.05
1611	3899.04	6670.05	4774.04
1612	3899.02	6670.02	4774.02
1613	3899.01	6669.99	4774.01
1614	3898.99	6669.96	4773.99
1615	3898.98	6669.93	4773.98
1616	3898.96	6669.9	4773.96
1617	3898.95	6669.87	4773.95
1618	3898.93	6669.84	4773.93
1619	3898.92	6669.81	4773.92
1620	3898.9	6669.78	4773.9
1621	3898.89	6669.75	4773.89
1622	3898.87	6669.72	4773.87
1623	3898.86	6669.69	4773.86
1624	3898.84	6669.66	4773.84
1625	3898.83	6669.64	4773.83
1626	3898.81	6669.61	4773.81
1627	3898.8	6669.58	4773.8
1628	3898.78	6669.55	4773.78
1629	3898.77	6669.52	4773.77
1630	3898.75	6669.49	4773.75
1631	3898.74	6669.46	4773.74
1632	3898.72	6669.43	4773.72
1633	3898.71	6669.4	4773.71
1634	3898.69	6669.37	4773.69
1635	3898.68	6669.34	4773.68
1636	3898.66	6669.31	4773.66
1637	3898.65	6669.28	4773.65
1638	3898.63	6669.25	4773.63
1639	3898.62	6669.22	4773.62
1640	3898.6	6669.19	4773.6
1641	3898.59	6669.16	4773.59
1642	3898.57	6669.13	4773.57
1643	3898.56	6669.1	4773.56
1644	3898.54	6669.07	4773.54
1645	3898.53	6669.04	4773.53
1646	3898.51	6669.01	4773.51
1647	3898.5	6668.98	4773.5
1648	3898.48	6668.95	4773.48
1649	3898.47	6668.92	4773.47
1650	3898.45	6668.89	4773.45
1651	3898.44	6668.86	4773.44
1652	3898.42	6668.83	4773.42
1653	3898.41	6668.8	4773.41
1654	3898.39	6668.77	4773.39
1655	3898.38	6668.74	4773.38
1656	3898.36	6668.71	4773.36
1657	3898.35	6668.68	4773.35
1658	3898.33	6668.66	4773.33
1659	3898.32	6668.63	4773.32
1660	3898.3	6668.6	4773.3
1661	3898.29	6668.57	4773.29
1662	3898.27	6668.54	4773.27
1663	3898.26	6668.51	4773.26
1664	3898.24	6668.48	4773.24
1665	3898.23	6668.45	4773.23
1666	3898.21	6668.42	4773.21
1667	3898.2	6668.39	4773.2
1668	3898.18	6668.36	4773.18
1669	3898.17	6668.33	4773.17
1670	3898.15	6668.3	4773.15
1671	3898.14	6668.27	4773.14
1672	3898.12	6668.24	4773.12
1673	3898.11	6668.21	4773.11
1674	3898.09	6668.18	4773.09
1675	3898.08	6668.15	4773.08
1676	3898.06	6668.12	4773.06
1677	3898.05	6668.09	4773.05
1678	3898.03	6668.06	4773.03
1679	3898.02	6668.03	4773.02
1680	3898	6668	4773
1681	3897.99	6667.97	4772.99
1682	3897.97	6667.94	4772.97
1683	3897.96	6667.91	4772.96
1684	3897.94	6667.88	4772.94
1685	3897.93	6667.85	4772.93
1686	3897.91	6667.82	4772.91
1687	3897.9	6667.79	4772.9
1688	3897.88	6667.76	4772.88
1689	3897.87	6667.73	4772.87
1690	3897.85	6667.7	4772.85
1691	3897.84	6667.67	4772.84
1692	3897.82	6667.64	4772.82
1693	3897.81	6667.61	4772.81
1694	3897.79	6667.58	4772.79
1695	3897.78	6667.55	4772.78
1696	3897.76	6667.52	4772.76
1697	3897.75	6667.49	4772.75
1698	3897.73	6667.46	4772.73
1699	3897.72	6667.43	4772.72
1700	3897.7	6667.4	4772.7
1701	3897.69	6667.38	4772.69
1702	3897.67	6667.35	4772.67
1703	3897.66	6667.32	4772.66
1704	3897.64	6667.29	4772.64
1705	3897.63	6667.26	4772.63
1706	3897.61	6667.23	4772.61
1707	3897.6	6667.2	4772.6
1708	3897.58	6667.17	4772.58
1709	3897.57	6667.14	4772.57
1710	3897.55	6667.11	4772.55
1711	3897.54	6667.08	4772.54
1712	3897.52	6667.05	4772.52
1713	3897.51	6667.02	4772.51
1714	3897.49	6666.99	4772.49
1715	3897.48	6666.96	4772.48
1716	3897.46	6666.93	4772.46
1717	3897.45	6666.9	4772.45
1718	3897.43	6666.87	4772.43
1719	3897.42	6666.84	4772.42
1720	3897.4	6666.81	4772.4
1721	3897.39	6666.78	4772.39
1722	3897.37	6666.75	4772.37
1723	3897.36	6666.72	4772.36
1724	3897.34	6666.69	4772.34
1725	3897.33	6666.66	4772.33
1726	3897.31	6666.63	4772.31
1727	3897.3	6666.6	4772.3
1728	3897.28	6666.57	4772.28
1729	3897.27	6666.54	4772.27
1730	3897.25	6666.51	4772.25
1731	3897.24	6666.48	4772.24
1732	3897.22	6666.45	4772.22
1733	3897.21	6666.42	4772.21
1734	3897.19	6666.4	4772.19
1735	3897.18	6666.37	4772.18
1736	3897.16	6666.34	4772.16
1737	3897.15	6666.31	4772.15
1738	3897.13	6666.28	4772.13
1739	3897.12	6666.25	4772.12
1740	3897.1	6666.22	4772.1
1741	3897.09	6666.19	4772.09
1742	3897.07	6666.16	4772.07
1743	3897.06	6666.13	4772.06
1744	3897.04	6666.1	4772.04
1745	3897.03	6666.07	4772.03
1746	3897.01	6666.04	4772.01
1747	3897	6666.01	4772
1748	3896.98	6665.98	4771.98
1749	3896.97	6665.95	4771.97
1750	3896.95	6665.92	4771.95
1751	3896.94	6665.89	4771.94
1752	3896.92	6665.86	4771.92
1753	3896.91	6665.83	4771.91
1754	3896.89	6665.8	4771.89
1755	3896.88	6665.77	4771.88
1756	3896.86	6665.74	4771.86
1757	3896.85	6665.71	4771.85
1758	3896.83	6665.68	4771.83
1759	3896.82	6665.65	4771.82
1760	3896.8	6665.62	4771.8
1761	3896.79	6665.59	4771.79
1762	3896.77	6665.56	4771.77
1763	3896.76	6665.53	4771.76
1764	3896.74	6665.51	4771.74
1765	3896.73	6665.48	4771.73
1766	3896.71	6665.45	4771.71
1767	3896.7	6665.42	4771.7
1768	3896.68	6665.39	4771.68
1769	3896.67	6665.36	4771.67
1770	3896.65	6665.33	4771.65
1771	3896.64	6665.3	4771.64
1772	3896.62	6665.27	4771.62
1773	3896.61	6665.24	4771.61
1774	3896.59	6665.21	4771.59
1775	3896.58	6665.18	4771.58
1776	3896.56	6665.15	4771.56
1777	3896.55	6665.12	4771.55
1778	3896.53	6665.09	4771.53
1779	3896.52	6665.06	4771.52
1780	3896.5	6665.03	4771.5
1781	3896.49	6665	4771.49
1782	3896.47	6664.97	4771.47
1783	3896.46	6664.94	4771.46
1784	3896.44	6664.91	4771.44
1785	3896.43	6664.88	4771.43
1786	3896.41	6664.85	4771.41
1787	3896.4	6664.82	4771.4
1788	3896.38	6664.79	4771.38
1789	3896.37	6664.76	4771.37
1790	3896.35	6664.73	4771.35
1791	3896.34	6664.7	4771.34
1792	3896.32	6664.67	4771.32
1793	3896.31	6664.64	4771.31
1794	3896.29	6664.61	4771.29
1795	3896.28	6664.58	4771.28
1796	3896.26	6664.55	4771.26
1797	3896.25	6664.52	4771.25
1798	3896.23	6664.5	4771.23
1799	3896.22	6664.47	4771.22
1800	3896.2	6664.44	4771.2
1801	3896.19	6664.41	4771.19
1802	3896.17	6664.38	4771.17
1803	3896.16	6664.35	4771.16
1804	3896.14	6664.32	4771.14
1805	3896.13	6664.29	4771.13
1806	3896.11	6664.26	4771.11
1807	3896.1	6664.23	4771.1
1808	3896.08	6664.2	4771.08
1809	3896.07	6664.17	4771.07
1810	3896.05	6664.14	4771.05
1811	3896.04	6664.11	4771.04
1812	3896.02	6664.08	4771.02
1813	3896.01	6664.05	4771.01
1814	3895.99	6664.02	4770.99
1815	3895.98	6663.99	4770.98
1816	3895.96	6663.96	4770.96
1817	3895.95	6663.93	4770.95
1818	3895.93	6663.9	4770.93
1819	3895.92	6663.87	4770.92
1820	3895.9	6663.84	4770.9
1821	3895.89	6663.81	4770.89
1822	3895.87	6663.78	4770.87
1823	3895.86	6663.75	4770.86
1824	3895.84	6663.72	4770.84
1825	3895.83	6663.69	4770.83
1826	3895.81	6663.66	4770.81
1827	3895.8	6663.63	4770.8
1828	3895.78	6663.6	4770.78
1829	3895.77	6663.58	4770.77
1830	3895.75	6663.55	4770.75
1831	3895.74	6663.52	4770.74
1832	3895.72	6663.49	4770.72
1833	3895.71	6663.46	4770.71
1834	3895.69	6663.43	4770.69
1835	3895.68	6663.4	4770.68
1836	3895.66	6663.37	4770.66
1837	3895.65	6663.34	4770.65
1838	3895.63	6663.31	4770.63
1839	3895.62	6663.28	4770.62
1840	3895.6	6663.25	4770.6
1841	3895.59	6663.22	4770.59
1842	3895.57	6663.19	4770.57
1843	3895.56	6663.16	4770.56
1844	3895.54	6663.13	4770.54
1845	3895.53	6663.1	4770.53
1846	3895.51	6663.07	4770.51
1847	3895.5	6663.04	4770.5
1848	3895.48	6663.01	4770.48
1849	3895.47	6662.98	4770.47
1850	3895.45	6662.95	4770.45
1851	3895.44	6662.92	4770.44
1852	3895.42	6662.89	4770.42
1853	3895.41	6662.86	4770.41
1854	3895.39	6662.83	4770.39
1855	3895.38	6662.8	4770.38
1856	3895.36	6662.77	4770.36
1857	3895.35	6662.74	4770.35
1858	3895.33	6662.72	4770.33
1859	3895.32	6662.69	4770.32
1860	3895.3	6662.66	4770.3
1861	3895.29	6662.63	4770.29
1862	3895.27	6662.6	4770.27
1863	3895.26	6662.57	4770.26
1864	3895.24	6662.54	4770.24
1865	3895.23	6662.51	4770.23
1866	3895.21	6662.48	4770.21
1867	3895.2	6662.45	4770.2
1868	3895.18	6662.42	4770.18
1869	3895.17	6662.39	4770.17
1870	3895.15	6662.36	4770.15
1871	3895.14	6662.33	4770.14
1872	3895.12	6662.3	4770.12
1873	3895.11	6662.27	4770.11
1874	3895.09	6662.24	4770.09
1875	3895.08	6662.21	4770.08
1876	3895.06	6662.18	4770.06
1877	3895.05	6662.15	4770.05
1878	3895.03	6662.12	4770.03
1879	3895.02	6662.09	4770.02
1880	3895	6662.06	4770
1881	3894.99	6662.03	4769.99
1882	3894.97	6662	4769.97
1883	3894.96	6661.97	4769.96
1884	3894.94	6661.94	4769.94
1885	3894.93	6661.92	4769.93
1886	3894.91	6661.89	4769.91
1887	3894.9	6661.86	4769.9
1888	3894.88	6661.83	4769.88
1889	3894.87	6661.8	4769.87
1890	3894.85	6661.77	4769.85
1891	3894.84	6661.74	4769.84
1892	3894.82	6661.71	4769.82
1893	3894.81	6661.68	4769.81
1894	3894.79	6661.65	4769.79
1895	3894.78	6661.62	4769.78
1896	3894.76	6661.59	4769.76
1897	3894.75	6661.56	4769.75
1898	3894.73	6661.53	4769.73
1899	3894.72	6661.5	4769.72
1900	3894.7	6661.47	4769.7
1901	3894.69	6661.44	4769.69
1902	3894.67	6661.41	4769.67
1903	3894.66	6661.38	4769.66
1904	3894.64	6661.35	4769.64
1905	3894.63	6661.32	4769.63
1906	3894.61	6661.29	4769.61
1907	3894.6	6661.26	4769.6
1908	3894.58	6661.23	4769.58
1909	3894.57	6661.2	4769.57
1910	3894.55	6661.17	4769.55
1911	3894.54	6661.15	4769.54
1912	3894.52	6661.12	4769.52
1913	3894.51	6661.09	4769.51
1914	3894.49	6661.06	4769.49
1915	3894.48	6661.03	4769.48
1916	3894.46	6661	4769.46
1917	3894.45	6660.97	4769.45
1918	3894.43	6660.94	4769.43
1919	3894.42	6660.91	4769.42
1920	3894.4	6660.88	4769.4
1921	3894.39	6660.85	4769.39
1922	3894.37	6660.82	4769.37
1923	3894.36	6660.79	4769.36
1924	3894.34	6660.76	4769.34
1925	3894.33	6660.73	4769.33
1926	3894.31	6660.7	4769.31
1927	3894.3	6660.67	4769.3
1928	3894.28	6660.64	4769.28
1929	3894.27	6660.61	4769.27
1930	3894.25	6660.58	4769.25
1931	3894.24	6660.55	4769.24
1932	3894.22	6660.52	4769.22
1933	3894.21	6660.49	4769.21
1934	3894.19	6660.46	4769.19
1935	3894.18	6660.44	4769.18
1936	3894.16	6660.41	4769.16
1937	3894.15	6660.38	4769.15
1938	3894.13	6660.35	4769.13
1939	3894.12	6660.32	4769.12
1940	3894.1	6660.29	4769.1
1941	3894.09	6660.26	4769.09
1942	3894.07	6660.23	4769.07
1943	3894.06	6660.2	4769.06
1944	3894.04	6660.17	4769.04
1945	3894.03	6660.14	4769.03
1946	3894.01	6660.11	4769.01
1947	3894	6660.08	4769
1948	3893.98	6660.05	4768.98
1949	3893.97	6660.02	4768.97
1950	3893.95	6659.99	4768.95
1951	3893.94	6659.96	4768.94
1952	3893.92	6659.93	4768.92
1953	3893.91	6659.9	4768.91
1954	3893.89	6659.87	4768.89
1955	3893.88	6659.84	4768.88
1956	3893.86	6659.81	4768.86
1957	3893.85	6659.78	4768.85
1958	3893.83	6659.75	4768.83
1959	3893.82	6659.73	4768.82
1960	3893.8	6659.7	4768.8
1961	3893.79	6659.67	4768.79
1962	3893.77	6659.64	4768.77
1963	3893.76	6659.61	4768.76
1964	3893.74	6659.58	4768.74
1965	3893.73	6659.55	4768.73
1966	3893.71	6659.52	4768.71
1967	3893.7	6659.49	4768.7
1968	3893.68	6659.46	4768.68
1969	3893.67	6659.43	4768.67
1970	3893.65	6659.4	4768.65
1971	3893.64	6659.37	4768.64
1972	3893.62	6659.34	4768.62
1973	3893.61	6659.31	4768.61
1974	3893.59	6659.28	4768.59
1975	3893.58	6659.25	4768.58
1976	3893.56	6659.22	4768.56
1977	3893.55	6659.19	4768.55
1978	3893.53	6659.16	4768.53
1979	3893.52	6659.13	4768.52
1980	3893.5	6659.1	4768.5
1981	3893.49	6659.08	4768.49
1982	3893.47	6659.05	4768.47
1983	3893.46	6659.02	4768.46
1984	3893.44	6658.99	4768.44
1985	3893.43	6658.96	4768.43
1986	3893.41	6658.93	4768.41
1987	3893.4	6658.9	4768.4
1988	3893.38	6658.87	4768.38
1989	3893.37	6658.84	4768.37
1990	3893.35	6658.81	4768.35
1991	3893.34	6658.78	4768.34
1992	3893.32	6658.75	4768.32
1993	3893.31	6658.72	4768.31
1994	3893.29	6658.69	4768.29
1995	3893.28	6658.66	4768.28
1996	3893.26	6658.63	4768.26
[truncated: 1,364 more rows]

## Sheet: Figure.7
	L=50m	L=150m
Time	Q	Q
year	kW	kW
1	4772.73	5745.54
2	4725.8	5733.91
3	4682.75	5724.13
4	4642.05	5715.11
5	4603.27	5706.51
6	4566.18	5698.21
7	4530.57	5690.12
8	4496.3	5682.21
9	4463.27	5674.44
10	4431.38	5666.79
